# Supplementary material for: Intracranial electrophysiological and structural basis of BOLD functional connectivity in human brain white matter
Source: Nat Commun. 2023 Jun 9;14:3414. doi: 10.1038/s41467-023-39067-3 (PMC10256794; doi:10.1038/s41467-023-39067-3)
Supplement: Supplementary file 4 — Source Data [file 41467_2023_39067_MOESM4_ESM.xlsx]

## Sheet: Fig 1 a
The time series of the two white matter contacts.
BOLD ROI signal			SEEG signal
ROI_1	ROI_2		ROI_1	ROI_2
-6.68086	-4.08467		-1.37163	1.37675
-27.3808	-10.4668		-1.79296	1.09857
12.4696	49.552		-1.9916	0.619926
23.259	24.5428		-2.25729	0.466592
-3.24245	-43.1132		-3.20208	0.0748895
-1.54573	-44.1558		-4.00161	0.0108751
-9.24433	-11.2068		-4.50197	0.155208
-27.8591	-6.72174		-4.82676	-0.299952
-1.10418	-29.6049		-5.91516	-0.423186
-11.3622	-30.9419		-6.41649	-0.304077
-13.6067	5.98524		-6.5992	0.151536
18.1035	45.3368		-6.98636	0.466705
7.02371	32.683		-7.22251	0.525338
7.3099	11.8277		-7.40583	0.745776
10.2454	14.1622		-6.31972	0.742114
24.322	11.8318		-5.7652	1.35031
19.9801	-5.79366		-5.34455	1.93485
2.54683	-16.0884		-4.95632	1.99923
4.67692	24.7391		-4.7078	1.72495
7.59201	24.273		-4.39175	1.58653
6.79475	12.7067		-4.95643	1.0065
-6.51732	7.81278		-5.45201	0.731785
2.77987	-18.149		-4.89295	1.35407
-12.2534	-22.2702		-4.32025	1.78135
-5.18447	-8.2263		-3.58652	1.16384
9.52177	12.9234		-3.10881	1.21256
-22.1189	-17.2577		-2.92135	1.02299
0.776521	-22.1884		-2.7365	1.04293
20.1682	8.96982		-2.74714	0.846794
14.6855	-5.07817		-2.54835	0.681367
3.05789	-19.257		-2.36899	0.0924773
-14.7188	-26.8616		-2.25009	0.0381493
-2.22033	-43.2523		-1.44692	-0.407373
4.31305	-22.5605		-1.27011	-0.946826
0.535301	23.1854		-1.06577	-1.24826
-23.599	-4.50988		-0.712717	-1.47641
-10.017	-11.7955		-0.81557	-0.91767
-11.8937	-14.682		-0.397202	-0.663032
-32.1152	-43.657		-0.150191	-0.168714
-0.102501	2.29334		0.938252	0.729476
26.9428	29.7229		1.53369	1.53588
21.0799	28.4105		2.17947	2.10819
-0.703507	33.6111		2.33202	2.73756
29.1342	55.0592		2.51105	2.93818
40.079	50.9012		2.48404	3.63
0.13463	20.7242		2.55206	4.81771
-14.0646	18.1484		2.71923	5.21845
-19.073	-3.00532		3.04102	5.72779
-27.1559	-34.2944		2.98726	6.13395
-10.6876	-37.9945		2.90322	6.49119
-20.32	-38.4646		2.60344	7.10343
-11.8977	-24.0937		1.70463	7.25606
4.42344	7.7719		1.04296	6.98904
-0.261952	10.6624		0.395388	7.4816
10.7033	-1.07556		-0.213375	6.79177
-4.89828	12.4777		-0.286708	6.99524
3.92056	40.5942		-0.278663	6.67648
34.8376	33.3412		-0.321783	6.56863
23.8846	2.84529		-1.17441	6.29132
9.89382	19.6489		-1.97473	5.63936
2.55501	5.8912		-3.59632	4.13009
0.948237	7.21178		-5.02887	3.23118
2.8044	28.6804		-5.25573	2.77381
-22.2252	-40.8768		-6.67113	2.32039
-31.5429	-41.7273		-7.26555	1.876
-24.3144	-10.7203		-7.25417	1.27742
-8.96222	-10.5363		-7.2407	0.868243
3.06607	21.7749		-7.03927	0.49982
21.3211	20.2213		-6.13631	0.655079
18.0667	-22.7118		-5.60422	0.722222
7.12183	-10.802		-5.08334	1.00043
-14.0524	-12.1226		-4.17382	1.03369
-32.1112	-23.9342		-2.92021	0.855676
19.9433	27.6869		-2.62215	0.49239
20.7037	25.3973		-2.89556	0.0738005
9.81205	28.848		-3.00332	-1.01814
24.7677	37.4256		-3.54179	-1.91266
-0.445933	-20.0624		-4.83051	-2.92487
-27.066	-44.6342		-5.71476	-3.88222
-24.9686	-7.93193		-5.99986	-5.10614
11.2471	16.4395		-6.61254	-6.15244
11.2267	-18.5701		-6.62649	-6.85789
-28.452	-33.538		-6.94411	-7.06897
-34.8382	-2.04453		-7.13511	-6.40363
2.86573	-12.511		-7.04231	-5.90732
13.1687	0.334966		-7.18738	-4.728
23.5493	41.0357		-6.84606	-4.40941
19.6489	20.1395		-6.22542	-4.71184
-8.15679	-2.24895		-6.01637	-5.05328
-2.41658	-13.4882		-5.71767	-4.42581
0.899175	-30.2305		-5.52387	-4.15615
16.4681	-14.8087		-5.45032	-3.71373
-2.89902	-0.40096		-5.26302	-4.09365
-1.86872	-1.7706		-5.24297	-4.72165
20.2908	-8.41437		-5.57644	-5.90811
4.24355	-8.29989		-5.1474	-6.3854
-11.4194	-2.42884		-4.19963	-6.03912
-17.6093	-12.6868		-2.81021	-5.45302
-1.54573	-16.5055		-2.03576	-5.13939
15.033	5.15528		-1.26396	-4.64413
22.8706	16.6602		-0.480852	-5.02411
5.6091	5.72357		-0.322717	-4.07793
-11.4725	6.73752		-0.19074	-3.8733
-4.02335	11.0222		0.12021	-3.72013
-4.98005	11.8154		0.562723	-3.684
-14.4408	33.4557		0.194112	-4.09275
-8.38575	40.77		-0.111632	-3.93936
20.1314	42.2582		-0.593579	-3.48406
13.4426	37.3193		-0.275619	-3.25114
-4.71021	-2.79272		0.24383	-2.20119
4.66875	-19.7844		1.02135	-1.15303
6.54536	-24.2122		0.592633	-1.11555
-12.9362	-34.7564		0.572075	-1.07384
-15.0459	-51.8258		0.539395	-0.121861
1.06271	-22.213		1.09876	1.38016
-26.2442	11.2839		1.78498	2.79242
-4.33407	-10.6221		2.52104	3.89685
33.562	9.37867		3.46315	3.55138
-5.54017	32.8588		3.95612	3.49204
-24.0078	11.9381		4.81976	3.59532
-4.58756	-4.24412		5.66443	3.50316
17.5025	-9.00311		6.35966	3.62861
-6.22703	-17.503		7.09703	4.1667
-37.4057	-24.0691		7.00322	3.90285
-7.5517	-5.64238		6.98838	3.83936
2.52639	26.1291		7.69107	3.9115
-6.86075	18.1689		7.40083	4.2715
7.58383	15.6627		7.37965	4.27863
18.9743	36.0355		6.8324	4.5529
25.2706	2.06439		6.70211	4.06728
20.8346	1.38161		6.72631	4.03787
6.91741	15.5727		6.98982	3.28063
7.26902	-17.687		6.81137	3.14128
7.48162	-27.7692		7.73189	2.76612
6.08336	-22.4746		8.46726	2.71062
-6.26383	-24.433		9.26858	2.94152
-21.3503	4.00641		10.0956	3.17827
-28.1004	42.2991		9.43645	2.80897
-33.7384	-5.87543		9.83042	2.27381
-6.68494	-41.5678		10.2606	2.25927
17.2858	0.568009		11.2561	2.19303
14.7714	22.5149		12.0862	2.25367
31.207	-0.662622		12.9252	2.55299
27.2862	7.1668		14.0322	3.13653
12.6617	12.0035		14.4302	3.28503
5.30655	-19.0935		15.0336	3.48353
-28.5501	-17.3886		14.5658	2.7545
-33.0229	-1.36175		14.3918	2.28218
-14.7229	18.545		13.4553	1.77221
4.14951	-3.35693		12.3631	1.1689
32.2537	-34.4988		10.7904	1.07944
22.2328	-5.01685		9.46009	0.109912
-28.5092	4.46432		8.43686	-0.135132
-26.5631	-1.81966		7.80158	-0.751064
-8.42254	10.9895		6.76109	-1.00513
10.225	4.71781		5.95453	-1.06223
25.2787	-10.1683		5.53021	-1.21108
2.84529	-8.03414		4.60739	-1.46406
20.5157	16.6316		4.48913	-1.9517
24.7145	22.8952		4.38174	-2.88424
0.0855686	-26.743		3.51743	-3.40094
-0.793453	7.37941		3.99914	-3.82985
-8.96222	21.272		4.85081	-3.28692
-18.2635	-39.0289		5.68162	-3.17029
-12	-6.12073		6.02169	-2.33031
-1.67656	32.0493		6.27126	-1.35406
-12.4006	11.3616		7.25625	-0.197286
-35.108	-38.158		7.97808	0.666873
-36.8456	-25.9907		8.92385	1.01823
-23.3577	3.3032		9.28181	1.41326
-9.65318	-7.82972		9.15132	1.98754
-5.29895	-17.2291		9.31011	1.97413
15.3642	5.61318		8.886	2.59816
21.8444	26.8896		9.01316	2.70866
27.9812	38.971		8.44007	3.17884
43.129	24.2157		8.85885	3.25781
17.2204	-17.9487		8.29743	3.07161
-9.52643	-29.2043		8.15844	3.17637
-21.6856	-21.5261		7.85566	3.10776
-30.1978	-22.0699		7.81137	3.32698
-15.2176	-28.6728		7.74687	3.07963
1.83135	-13.9992		7.72261	2.85567
-10.107	13.3159		6.89301	2.5043
6.48812	43.2312		5.93322	1.6212
32.3232	43.0268		4.84301	1.12908
14.4566	35.3241		4.53572	0.384735
18.5818	16.3945		3.40441	-0.156622
19.7348	-4.5017		2.54879	-0.537105
3.95326	2.28926		1.61493	-1.30261
-8.20994	-15.6387		0.733926	-2.20344
-16.5095	-22.6463		-0.278908	-3.17497
-5.1395	3.02927		-1.57361	-4.59597
-14.4898	-4.75518		-1.62414	-4.616
-14.6534	-36.8947		-1.36765	-4.06021
7.32217	0.588451		-0.456061	-4.38234
23.6393	42.3481		0.451709	-3.771
22.0856	9.71392		1.67037	-3.37798
6.66801	-0.899753		2.82788	-2.60338
-4.09285	0.662043		3.86373	-2.34622
-13.4309	5.02036		3.72288	-2.2229
-9.66135	10.1105		2.9133	-1.79698
-8.92543	-7.57623		2.3906	-1.94017
5.23296	0.731547		0.99299	-2.45622
25.4259	8.70407		0.128314	-3.42844
-1.13688	-27.0169		-0.748266	-5.01525
-23.7053	-36.8783		-1.08825	-5.36238
-11.5093	-0.842515		-1.98568	-6.43361
-15.5242	-5.73642		-2.06803	-7.57323
13.4794	8.41788		-2.87013	-8.16583
31.4728	45.345		-3.43073	-8.68984
7.53068	28.0221		-4.34501	-9.6101
21.8322	39.8092		-5.44507	-10.4535
20.6833	32.9732		-5.98029	-10.763
-4.57529	-30.578		-6.40669	-10.9608
-21.1418	-5.4584		-6.94216	-11.3948
-7.29413	35.2056		-6.97407	-10.8627
-13.3614	-8.36122		-7.67734	-9.90913
-17.9528	-37.0255		-8.16147	-9.4842
5.76446	-13.0548		-8.47678	-8.9358
8.09489	-14.3999		-8.28455	-8.54446
7.89046	-33.5012		-8.45069	-7.90389
-12.7563	-22.8794		-7.04589	-7.53141
-26.0684	-39.2946		-7.05794	-6.86539
-28.8486	-43.2563		-5.9444	-7.11051
-34.2004	-15.9944		-6.15891	-6.7863
7.98859	17.482		-6.46522	-6.44457
40.4265	41.0848		-6.47827	-6.53361
34.1098	23.4103		-6.40338	-5.85942
32.7034	12.8498		-6.38743	-6.40595
0.735636	25.5976		-6.82703	-6.02473
-12.278	28.3982		-7.01184	-5.9779
-5.60559	-12.8749		-7.22636	-5.49642
-0.969258	-5.12724		-7.06783	-5.90697
5.59683	27.8422		-8.08492	-6.32785
2.85347	13.9618		-8.43996	-6.37244
			-8.73367	-6.41843
			-8.70944	-7.18961
			-9.21006	-8.31368
			-9.68486	-8.72342
			-9.64293	-9.5635
			-9.16225	-9.28099
			-9.26332	-9.32694
			-8.98156	-9.49771
			-9.13393	-9.68186
			-8.8435	-9.91562
			-8.42109	-9.77937
			-8.93174	-10.6616
			-8.98652	-10.8927
			-8.67487	-10.9148
			-7.95879	-11.0606
			-7.53054	-11.0331
			-6.50784	-10.463
			-5.88289	-10.0924
			-4.58951	-9.81111
			-4.28455	-9.64298
			-4.24663	-9.59577
			-4.30047	-10.3836
			-4.06695	-10.4926
			-3.80121	-11.129
			-3.55449	-11.1988
			-3.63612	-11.245
			-3.95441	-11.0209
			-4.67772	-10.6361
			-5.39432	-10.7424
			-5.87402	-10.5327
			-6.23947	-9.86974
			-5.9855	-9.09495
			-5.63067	-8.94759
			-6.02358	-8.84279
			-5.6203	-8.60554
			-6.12823	-8.82775
			-6.01458	-8.98599
			-6.04539	-8.33641
			-5.75735	-7.38129
			-6.6022	-6.81914
			-7.4888	-6.89971
			-7.73421	-6.73987
			-7.80332	-6.23326
			-7.62924	-5.84532
			-8.00441	-5.47455
			-8.2055	-5.88976
			-7.72241	-5.09223
			-6.59471	-3.67723
			-4.8165	-1.96058
			-3.60605	-0.147583
			-1.57335	1.19888
			-0.940763	1.63579
			-1.01817	1.0681
			-0.0752865	0.430822
			-0.547742	0.0624997
			-0.0303616	-0.183962
			0.593625	0.267299
			1.94579	0.973747
			2.49517	2.01689
			3.72431	3.57049
			4.34265	5.0432
			5.37705	6.09737
			6.20179	7.03868
			5.90387	8.01557
			6.06901	8.81713
			5.49474	9.6809
			5.42044	10.6029
			5.20935	10.7892
			5.57996	10.851
			5.46908	10.4787
			5.7986	10.1019
			5.03201	9.85827
			4.45109	10.1876
			3.56339	9.51726
			2.71824	8.97622
			2.10176	8.64254
			1.66394	8.56127
			0.618845	8.24013
			-0.177689	7.27061
			-0.308647	6.84315
			-0.960289	6.56472
			-1.48981	5.89941
			-2.12285	5.69812
			-2.03643	5.74834
			-2.19425	5.94164
			-2.20899	6.4523
			-1.78796	6.70477
			-1.38056	6.94939
			-1.26816	7.07151
			-0.567036	6.96962
			-0.225078	6.22994
			0.269962	6.49656
			0.841242	6.06148
			0.456831	5.73325
			0.449059	5.04154
			-0.299583	3.77704
			-0.236624	3.49513
			-1.01976	2.43644
			-0.721471	1.77604
			-0.625639	1.68477
			-0.960262	1.34308
			-1.53824	1.16792
			-0.751246	1.30644
			0.253197	2.68021
			0.68173	3.48355
			1.87617	5.2764
			3.23859	6.49056
			4.42303	7.28946
			5.33517	8.31412
			6.08403	8.81028
			6.22619	8.44698
			6.2685	7.97478
			7.3186	7.73924
			7.07949	8.03079
			7.6479	8.47877
			7.82516	9.04612
			8.51938	9.23507
			8.14643	9.25291
			7.69762	8.91625
			6.9851	7.74566
			6.68626	7.07806
			7.71049	7.53498
			8.28542	8.19928
			8.67927	8.03275
			8.6744	8.14194
			8.29969	7.77615
			7.28842	7.96574
			7.30738	8.63169
			7.69992	9.63612
			7.74555	10.5905
			7.86549	10.1288
			7.83477	10.4524
			7.41232	11.4422
			7.67255	11.9525
			7.41482	12.9679
			7.97352	13.5927
			7.98323	13.9191
			7.38892	13.9947
			6.53035	13.9907
			5.57027	14.0523
			4.42596	13.4724
			3.94591	13.1802
			3.60627	12.8373
			2.99903	12.5467
			2.70979	12.0159
			2.64702	11.4764
			2.79352	11.0904
			2.96405	11.0533
			3.52299	11.4394
			3.49359	10.7382
			3.2721	10.2866
			3.13145	10.2903
			2.49209	9.80862
			1.78451	9.50585
			0.709999	9.6203
			0.0914953	9.30078
			-0.139543	9.34337
			-0.57428	9.74519
			-0.309984	9.60917
			-0.860614	9.49627
			-1.24795	8.64076
			-1.95135	8.83851
			-2.65129	8.31397
			-3.0559	8.60283
			-2.3704	8.70087
			-2.28971	8.57929
			-1.89114	9.09683
			-1.92799	8.78079
			-1.68836	8.89872
			-1.96725	8.49479
			-1.31272	7.94527
			-1.4016	7.11968
			-1.08719	6.99076
			-0.463814	6.94781
			-0.376772	7.19218
			-0.34728	6.42714
			-1.94842	5.67847
			-2.95141	3.88965
			-4.67418	2.85496
			-5.8631	1.17389
			-6.59806	0.51917
			-7.89732	-0.890216
			-7.88067	-1.58915
			-8.30172	-3.01756
			-8.34059	-3.98361
			-7.26522	-3.68464
			-6.3702	-4.00207
			-5.00678	-4.56662
			-4.50888	-4.9592
			-3.42935	-4.75137
			-2.67706	-4.65849
			-2.50922	-3.92076
			-2.20984	-3.39969
			-1.91767	-3.39554
			-1.66363	-3.49454
			-0.977315	-3.12952
			-0.42172	-2.3302
			0.0276596	-2.12456
			0.616607	-2.09662
			0.701931	-2.57525
			0.54218	-3.34103
			0.668713	-3.60227
			0.747328	-3.06131
			1.96051	-2.21264
			2.66544	-1.87811
			3.1303	-1.29287
			3.3349	-1.21862
			3.60171	-0.824797
			4.00772	0.0478718
			4.97664	0.248221
			5.00837	1.57035
			5.87723	2.83885
			6.10499	4.45987
			5.95292	4.84432
			5.54188	5.30637
			5.01589	5.7339
			3.93563	5.35061
			3.10641	5.04194
			2.32006	5.19734
			1.60895	5.25367
			1.00883	5.21929
			0.0892801	4.86525
			-0.384533	4.68567
			-0.438926	4.23124
			-0.911706	4.34009
			-0.916794	3.62148
			-0.848754	3.43061
			-0.881849	3.22039
			-1.45077	2.02326
			-1.93608	0.746746
			-1.85958	-0.0969007
			-1.3462	-0.494408
			-1.00284	-0.654398
			-1.13047	-0.647133
			-1.54662	-1.28345
			-1.93705	-2.15067
			-2.25489	-2.69279
			-2.12377	-2.86049
			-1.98273	-2.77305
			-1.50483	-2.08652
			-1.20438	-1.39603
			-0.371997	-1.44673
			0.339721	-1.66367
			0.539088	-1.27343
			0.889464	-1.08436
			0.921356	-1.10859
			0.471376	-2.00366
			0.251801	-2.45722
			0.262919	-2.75309
			0.274765	-2.6954
			0.140135	-2.70043
			-0.375168	-2.79294
			-0.294618	-2.13571
			-0.55297	-1.39344
			-0.834204	-2.33413
			-0.879072	-3.231
			-1.52156	-3.41914
			-2.30369	-4.48138
			-3.21164	-5.05155
			-3.44878	-5.06737
			-3.10665	-4.7974
			-2.81308	-4.21961
			-2.02908	-3.71796
			-1.63791	-3.85349
			-1.82114	-4.03911
			-1.61969	-3.60076
			-1.14829	-3.25597
			-0.359777	-2.43508
			0.584691	-1.14979
			2.04272	0.333313
			2.34708	1.11197
			2.85654	1.36097
			2.64437	1.51818
			2.49911	1.35804
			2.65391	0.857971
			2.09054	0.676322
			2.47361	0.339053
			2.31811	0.360313
			2.96005	-0.137393
			3.5671	-0.108574
			3.81829	-0.884941
			3.59474	-1.11122
			3.66591	-0.947099
			3.93995	-0.449287
			3.61158	-1.09685
			2.88007	-1.36297
			2.01549	-2.00533
			1.335	-2.342
			1.3867	-2.35888
			1.30725	-2.27927
			1.76454	-2.74283
			1.78436	-2.7678
			2.30107	-3.22019
			2.56462	-3.21215
			2.98434	-3.20955
			2.40752	-3.72578
			1.83977	-5.31923
			1.68979	-5.98117
			2.22604	-6.99522
			2.62632	-7.43124
			3.25368	-6.9923
			4.07811	-7.05906
			4.18905	-7.4177
			3.58282	-7.55934
			4.12149	-7.66749
			4.76239	-6.53219
			5.42059	-5.16855
			6.04969	-3.35276
			6.91932	-2.36349
			6.98316	-1.4607
			7.45507	-0.416593
			7.60822	0.134603
			7.55385	0.361751
			7.32127	-0.063942
			7.53093	-0.316987
			7.26275	0.370473
			7.82782	0.464774
			7.19562	0.304325
			6.38802	-0.57686
			6.16586	-0.74239
			5.94774	-0.782821
			5.74936	-1.19571
			5.74456	-1.92573
			5.60907	-2.32004
			4.56335	-2.87393
			3.9549	-3.83769
			3.30691	-4.62706
			2.99724	-5.08546
			2.92918	-5.50743
			2.05645	-6.12864
			1.06639	-6.68007
			0.578052	-7.18118
			-0.501326	-7.73296
			-1.11478	-7.64584
			-2.14578	-8.52587
			-2.37225	-8.53775
			-2.33639	-8.70168
			-2.58	-8.95674
			-2.51478	-9.42349
			-2.50343	-9.34094
			-2.50741	-9.58134
			-2.56749	-10.3748
			-2.98653	-11.1865
			-4.17207	-12.3716
			-4.93765	-13.0195
			-5.3033	-13.0844
			-5.55538	-13.0929
			-5.23868	-12.3559
			-5.10365	-12.6744
			-4.91013	-12.696
			-5.52475	-13.1776
			-6.52265	-13.4867
			-6.33409	-13.7635
			-6.91027	-13.3101
			-6.57192	-13.5805
			-6.19844	-13.2054
			-6.08106	-12.4353
			-6.09813	-12.134
			-6.03708	-11.2683
			-6.9949	-11.3531
			-7.51247	-11.2754
			-7.55238	-11.0558
			-7.58797	-10.5316
			-7.15949	-9.52523
			-6.95132	-8.87086
			-6.43379	-8.12656
			-6.42126	-7.20467
			-6.0907	-7.00086
			-6.03575	-5.86771
			-6.0048	-5.54737
			-5.87748	-4.95236
			-5.43184	-4.60193
			-5.64961	-4.52752
			-5.09314	-4.7361
			-4.50354	-4.60555
			-3.80516	-4.29541
			-3.18369	-4.50331
			-2.66677	-4.8613
			-2.6727	-4.61748
			-2.26694	-4.67955
			-2.06512	-4.568
			-1.59044	-4.29806
			-1.35034	-4.02823
			-0.107085	-3.16586
			0.748378	-2.31521
			1.73963	-1.0514
			1.94557	-0.425426
			2.8168	0.665109
			3.39252	1.98225
			3.83402	2.67861
			4.15891	3.42806
			3.63691	3.33166
			2.78542	3.04824
			2.40184	2.61852
			1.74403	2.48106
			1.44629	1.88644
			1.48898	1.97005
			1.12506	1.18658
			0.587203	0.244643
			0.0898756	-0.324328
			-0.464003	-1.17689
			-0.722753	-1.37335
			-1.14297	-2.08003
			-1.86166	-2.09383
			-2.73792	-2.13388
			-3.69812	-2.41689
			-4.60137	-2.30863
			-5.37883	-1.90674
			-5.63852	-1.71175
			-5.85945	-1.08709
			-6.56135	-0.621033
			-6.58414	-0.424573
			-7.5572	-0.867634
			-8.74058	-0.764316
			-9.21094	-0.551718
			-9.53638	0.473734
			-9.49029	0.887799
			-9.52763	0.913771
			-9.36925	1.42411
			-8.93288	1.87411
			-8.22233	2.24814
			-7.82686	2.60358
			-6.94455	2.47665
			-5.89037	2.96365
			-5.08224	3.48744
			-4.8671	3.64759
			-4.91645	3.1504
			-5.24856	2.35727
			-5.0013	2.92047
			-5.04528	3.28916
			-4.49829	3.90851
			-4.04688	4.94351
			-4.31484	5.24564
			-5.17617	5.22797
			-6.06702	4.91712
			-6.61945	4.8643
			-7.29798	4.73187
			-7.53682	4.71981
			-8.35206	4.15995
			-8.05974	3.5167
			-8.23832	2.7372
			-8.70014	2.34359
			-9.31876	2.1676
			-9.92397	1.88172
			-9.93044	1.46109
			-10.4065	1.39794
			-9.71488	1.78881
			-9.53635	2.86037
			-8.5734	3.52677
			-8.01538	4.32318
			-7.78577	4.95014
			-7.72017	5.22096
			-7.81547	5.78646
			-7.33923	6.29728
			-6.70994	6.83603
			-5.84937	7.6493
			-5.15785	7.85181
			-4.4839	8.10102
			-3.72678	7.84158
			-3.27074	7.53397
			-2.52068	7.57303
			-1.39243	8.1178
			-0.0326241	8.10425
			1.01933	8.53267
			1.62756	8.61597
			2.27964	9.12683
			3.19051	9.4625
			3.30036	9.8104
			4.32621	10.9909
			4.92697	12.4509
			5.49975	13.6138
			6.05314	13.7927
			5.51867	13.892
			5.47928	13.827
			5.33338	13.2139
			5.36921	12.5797
			5.35361	11.7004
			5.22898	11.0517
			5.15046	10.6443
			5.07983	10.2048
			4.48921	9.92047
			3.9835	9.72204
			3.76654	8.99769
			4.12171	8.79118
			4.1955	8.87158
			3.48583	9.19076
			3.17503	9.53929
			3.49723	9.44789
			3.24467	8.86868
			3.49891	8.77922
			3.70594	8.52018
			3.54755	8.26662
			3.91346	8.62173
			4.08167	7.98643
			4.66121	7.70104
			4.09096	7.09255
			3.5626	7.16128
			3.49201	7.07121
			3.1817	7.45315
			2.91269	7.85985
			2.99082	8.34062
			2.73761	8.0102
			1.78567	8.02531
			1.03883	7.55484
			0.0589265	7.58163
			0.0905993	7.41583
			0.102839	7.52384
			0.301148	7.06684
			0.846525	6.70772
			1.09561	5.84851
			0.899692	4.45231
			0.195532	3.49801
			0.356042	2.9966
			0.91387	3.17374
			1.34718	3.2584
			1.61329	3.09949
			2.17972	1.9924
			1.47033	0.924263
			0.850188	-0.542054
			0.349895	-2.62664
			-0.392654	-4.36797
			-0.688098	-5.96866
			-1.31004	-6.42521
			-1.65707	-6.05426
			-1.75577	-6.05576
			-1.79551	-5.88081
			-1.91043	-5.96112
			-2.34713	-5.75214
			-2.88841	-6.14387
			-3.60907	-6.66266
			-4.72323	-7.54467
			-4.71977	-8.16765
			-4.55861	-9.11236
			-3.75504	-8.66716
			-3.5473	-8.80324
			-2.75164	-8.08741
			-2.54726	-8.19963
			-1.90427	-8.00178
			-1.72043	-7.65369
			-0.938776	-7.74979
			-0.133613	-7.09333
			0.102426	-7.02746
			0.557757	-7.59151
			0.911075	-8.30524
			1.1237	-8.23742
			2.23732	-7.22228
			3.54821	-5.74381
			5.55633	-5.01263
			6.51944	-3.96199
			7.15514	-3.12505
			6.8569	-2.92339
			6.69024	-2.53358
			6.28378	-2.68005
			5.6931	-1.64168
			5.79541	-1.33975
			5.2148	-1.49819
			4.87721	-1.53811
			4.49568	-1.08772
			4.55162	-0.773259
			5.05665	0.191435
			5.20075	1.26612
			4.91119	1.24236
			4.7356	1.79414
			5.05192	1.66111
			4.98232	1.50527
			4.91554	1.25229
			4.96138	1.72745
			4.33269	1.62558
			4.55008	2.20927
			4.71417	2.79544
			4.42219	2.94635
			4.31835	2.89736
			4.26371	2.32476
			4.03117	2.20508
			3.31662	1.62511
			2.82952	1.5502
			2.47076	1.28936
			1.65661	0.973017
			0.921281	0.309552
			0.492421	-0.448785
			-0.278675	-0.422531
			-0.6691	-0.0459577
			-0.674528	-0.140222
			-1.08771	-0.46343
			-2.0309	-1.78122
			-2.35039	-2.18613
			-2.3487	-2.63991
			-2.87597	-3.7126
			-2.57103	-3.46876
			-2.18858	-3.59695
			-2.43266	-4.38321
			-1.93473	-4.68389
			-2.11803	-4.78813
			-2.47493	-5.50851
			-2.65579	-5.77573
			-2.6098	-5.8476
			-2.43844	-5.60406
			-2.16832	-5.11509
			-2.79796	-5.74033
			-3.23033	-6.19926
			-3.44189	-7.18885
			-3.39512	-7.43344
			-3.99417	-7.84329
			-4.12943	-7.54085
			-3.88806	-7.411
			-3.68699	-7.72896
			-3.44608	-7.72808
			-3.27781	-8.21765
			-2.5311	-8.92241
			-2.40561	-9.24864
			-2.1991	-9.48226
			-1.5555	-9.49782
			-1.38669	-8.94628
			-0.46728	-8.50598
			0.300333	-7.76958
			1.16177	-6.61562
			1.13119	-6.00123
			0.824909	-6.10635
			0.740315	-5.12131
			0.771424	-4.84393
			0.129598	-4.0527
			0.0410663	-3.71288
			-0.0822194	-3.72181
			-0.0362058	-3.47111
			-0.613035	-3.73694
			-1.05901	-3.3616
			-0.780956	-3.62428
			-1.49061	-3.32911
			-1.8822	-3.12444
			-1.73201	-3.01363
			-1.0587	-2.69483
			-1.72423	-2.67132
			-1.5936	-2.51428
			-1.10022	-1.93312
			-0.309413	-1.4128
			0.245846	-1.01971
			0.831282	-1.70787
			1.64008	-1.90878
			2.40536	-1.64339
			2.26264	-1.33191
			2.14278	-1.29648
			2.16487	-0.480175
			2.80027	-0.273984
			3.29048	0.574971
			3.39498	1.09424
			4.05784	1.45228
			4.82144	1.90998
			5.61173	2.96538
			5.96026	3.59088
			6.05472	3.95551
			6.11957	4.26854
			5.95169	4.64768
			5.65777	4.81611
			5.25119	4.07088
			5.21423	4.34478
			5.12236	4.16668
			5.62927	4.10316
			5.52878	4.30966
			5.36542	3.4734
			5.08567	3.40501
			4.81707	2.47949
			5.01778	1.7915
			5.12893	1.46419
			4.62166	0.638474
			3.69409	-0.149973
			3.23995	0.309874
			3.36471	1.07738
			3.15842	1.72057
			3.48981	2.4634
			4.15241	3.07956
			4.87816	3.44114
			5.44745	3.97972
			5.4586	4.54633
			5.91425	5.10546
			5.96487	4.82444
			6.55772	5.16034
			7.30227	5.62081
			7.26019	5.60476
			6.93476	5.82261
			7.15186	5.40653
			6.19956	4.79312
			5.39204	3.93542
			4.5783	3.54947
			4.47628	3.16463
			4.21109	3.30006
			4.26964	2.8897
			3.89563	2.87737
			3.87062	2.51516
			4.00856	2.45751
			3.95741	2.4997
			3.7568	2.94673
			3.67574	3.15854
			3.57329	3.30779
			3.35154	3.47462
			3.91542	4.04467
			4.79514	5.21136
			4.58777	5.47248
			4.71654	5.61712
			4.00954	5.23255
			4.44304	4.57123
			4.34632	4.07802
			4.42953	3.81092
			3.26119	2.95257
			2.24073	2.04638
			1.82522	1.8025
			1.23985	1.50203
			0.57701	1.26481
			-0.40887	0.309129
			-1.31814	-0.680373
			-1.2185	-2.09984
			-1.17078	-2.21133
			-1.13739	-2.24752
			-0.280949	-2.09101
			0.415487	-1.74406
			1.07391	-1.19971
			1.20994	-0.782092
			1.3973	-0.832431
			1.2585	-1.26502
			0.902078	-0.971979
			0.88576	-0.847851
			0.83038	-0.606317
			0.632326	-0.156994
			0.925283	0.267263
			1.01916	0.0513889
			0.764619	-0.842585
			0.72229	-0.874527
			0.78756	-1.62483
			0.67894	-1.68757
			1.2415	-1.01119
			1.40629	-1.18916
			1.3734	-1.2454
			1.7355	-2.00583
			2.06837	-1.69827
			2.73281	-0.889188
			2.83567	-0.868057
			3.46559	0.000713701
			3.63082	0.863131
			3.83461	1.22575
			3.13782	1.62049
			2.77651	1.35348
			2.24281	0.675834
			2.08695	1.35771
			1.41508	1.2724
			1.37853	1.05088
			1.79342	1.12324
			2.5159	1.64256
			1.79661	2.01189
			1.41774	1.82946
			0.196088	1.27827
			-0.975625	-0.162349
			-2.49622	-0.941061
			-3.09769	-1.0459
			-3.17914	-1.49893
			-3.48774	-2.10871
			-3.5805	-2.26897
			-3.56332	-2.51766
			-3.65288	-3.74889
			-4.38811	-4.72906
			-4.99274	-5.44126
			-4.66441	-6.15391
			-4.55173	-6.43223
			-3.27012	-6.87332
			-2.28737	-6.38415
			-1.90299	-6.59668
			-0.926343	-6.25887
			-0.540613	-5.67538
			-0.171398	-5.7366
			0.167907	-5.64729
			0.670778	-5.57113
			1.20112	-4.71477
			1.28429	-4.04489
			1.17828	-3.5565
			0.685323	-3.86943
			-1.02865	-5.11601
			-2.52946	-6.3485
			-3.96072	-7.55939
			-5.82023	-8.74821
			-6.57339	-9.25673
			-7.20921	-9.56973
			-8.70294	-10.5041
			-9.15368	-10.9279
			-9.5658	-11.4752
			-10.0022	-12.0225
			-10.3376	-11.465
			-10.1271	-11.3543
			-10.0956	-11.4216
			-9.88327	-11.0521
			-9.13132	-10.9351
			-8.1983	-10.9679
			-7.08285	-10.3273
			-5.78092	-9.00436
			-4.6392	-7.74304
			-3.93699	-7.99378
			-3.43752	-7.95599
			-3.75007	-8.39949
			-2.98446	-8.08255
			-2.95025	-7.5743
			-1.7675	-6.92101
			-1.07065	-6.648
			-0.27185	-6.50472
			0.954883	-6.51604
			0.631678	-6.31011
			1.01857	-6.02439
			1.31146	-6.13883
			1.77412	-5.7646
			1.67459	-5.88051
			1.55382	-5.61864
			1.82508	-4.94674
			1.6458	-4.70261
			1.42558	-4.47862
			0.739494	-4.81946
			0.277376	-5.0323
			0.105847	-5.77283
			0.259048	-6.12614
			1.26814	-6.4711
			2.56964	-6.01497
			3.78062	-5.73946
			4.3812	-5.77945
			4.75192	-5.6174
			5.50348	-5.45189
			6.00256	-5.56021
			5.78284	-5.7927
			5.85666	-5.06032
			5.44717	-5.07631
			5.63032	-4.73639
			5.75932	-4.40889
			5.65657	-3.67379
			4.47073	-3.8418
			3.34371	-3.27206
			2.25853	-2.81025
			2.01518	-1.50599
			2.12139	0.0304517
			2.56282	1.42309
			2.07341	2.7994
			2.48789	3.98969
			2.2786	4.78221
			2.9973	5.48953
			2.7126	5.73323
			2.79801	4.8807
			2.69744	4.72064
			2.83142	5.06759
			2.53089	4.86675
			2.55157	5.68998
			2.91747	5.62963
			3.41536	6.26351
			4.19047	6.99964
			5.52204	7.85234
			6.09508	7.83909
			5.84249	8.23631
			5.61517	7.87111
			5.94636	7.5547
			6.1267	7.03527
			6.48626	7.37589
			6.70496	7.34961
			7.36743	8.52937
			7.87055	9.68928
			8.11441	10.1862
			7.97069	10.5805
			7.7584	10.7198
			7.72076	9.94143
			8.44284	10.337
			9.03752	9.98784
			9.71154	10.6652
			10.7921	11.0972
			11.4078	11.9642
			11.8097	11.9019
			11.7215	12.3566
			11.4378	12.6716
			11.0001	13.2769
			11.0773	14.3039
			11.295	15.0861
			11.4518	15.7851
			12.1689	16.2392
			12.2796	16.1433
			12.164	16.3031
			11.768	15.8447
			11.1548	15.2124
			10.552	14.8737
			10.5465	15.0424
			10.6385	15.2888
			11.1509	15.6495
			10.7998	15.4595
			10.4724	14.7711
			10.3602	14.2722
			10.104	14.5809
			9.17572	13.5249
			9.07161	13.5299
			8.32406	13.1306
			8.53018	12.906
			7.73866	11.6938
			7.42519	12.0431
			7.23659	11.0795
			6.09596	11.3145
			5.46774	10.3406
			4.44559	9.91531
			3.50499	9.14727
			2.98683	8.26534
			1.92504	7.76931
			1.89513	7.6861
			1.75139	7.05285
			1.77772	6.44983
			1.50504	6.45034
			0.921946	5.6759
			-0.392254	4.26735
			-2.4463	2.59272
			-4.39776	0.924486
			-5.4628	-0.511873
			-6.50311	-1.72924
			-7.34585	-3.26795
			-7.33289	-3.93126
			-6.93306	-3.91071
			-7.00998	-4.00873
			-7.50298	-4.66987
			-8.07394	-5.79533
			-8.65986	-6.25057
			-9.65471	-7.09423
			-9.90964	-7.02304
			-10.449	-6.81368
			-11.3294	-7.29345
			-11.8314	-7.4241
			-12.4301	-7.68867
			-13.4657	-8.42667
			-13.9186	-8.33818
			-14.1402	-9.00607
			-14.7796	-9.32454
			-15.2156	-9.56917
			-16.1509	-10.1352
			-16.7942	-10.7175
			-17.8489	-11.1249
			-17.6321	-11.3823
			-17.1635	-10.8401
			-17.3755	-11.2491
			-17.9113	-11.4875
			-18.3738	-11.4023
			-18.2333	-11.4292
			-18.2299	-10.7875
			-18.8533	-10.7459
			-18.4033	-10.3437
			-18.0754	-9.99064
			-17.3627	-9.79518
			-16.8318	-9.82807
			-15.7305	-9.95032
			-13.7183	-9.45586
			-12.2094	-9.08819
			-10.4876	-8.23575
			-8.62493	-8.21264
			-6.94809	-7.32535
			-5.91473	-6.76651
			-3.99033	-5.38533
			-2.71234	-4.64232
			-2.3046	-4.50725
			-2.36959	-4.76309
			-3.24943	-4.62677
			-3.94841	-4.15209
			-3.99508	-2.98245
			-3.35457	-1.32366
			-2.18327	0.0109438
			-1.2292	1.6208
			0.114955	3.42508
			0.945684	4.32255
			1.42289	4.9623
			2.47669	6.48256
			3.24558	7.23149
			3.58673	7.9819
			3.97296	9.1504
			4.08278	9.23126
			4.18228	8.90849
			3.5784	9.06151
			3.29568	8.15943
			3.28415	7.88272
			3.74331	7.83236
			3.99954	7.41961
			3.89898	6.74742
			3.83788	5.87157
			3.13806	4.41312
			2.25127	2.96509
			0.855373	1.75691
			0.617462	0.861952
			-0.725851	-0.296162
			-1.74574	-1.30592
			-2.91727	-2.49197
			-3.26493	-2.63292
			-2.90395	-2.1025
			-2.32116	-2.19185
			-1.76753	-1.49619
			-1.45427	-1.43134
			-1.4658	-1.12738
			-0.425824	-0.742287
			0.945359	0.312866
			1.56854	1.42152
			2.49296	1.77155
			1.9511	2.29161
			1.90779	2.29792
			0.975166	2.07408
			1.29374	1.76795
			1.12651	2.43783
			0.882829	2.44768
			1.64123	2.42533
			1.23942	2.08117
			0.844625	1.42934
			0.825467	0.684308
			0.919274	-0.182985
			1.24739	-0.25608
			0.37238	-0.821367
			0.487069	-0.548776
			0.56682	-0.766472
			0.423768	-0.873302
			0.0190494	-1.70123
			-0.592978	-1.63229
			-1.2057	-2.07169
			-1.52255	-1.82779
			-1.4486	-2.14789
			-1.68063	-2.37961
			-2.1299	-3.3511
			-2.52122	-3.23568
			-3.05272	-3.55478
			-2.80913	-2.69437
			-3.29086	-2.63317
			-3.34057	-2.0977
			-3.62204	-2.21125
			-3.46478	-1.81659
			-4.0799	-2.30854
			-4.78905	-2.78633
			-6.05836	-3.32563
			-6.63491	-3.37859
			-8.18335	-3.91218
			-9.27613	-4.42677
			-9.87245	-4.56116
			-10.4619	-5.58449
			-10.5894	-5.56073
			-11.0491	-5.92027
			-11.6264	-6.03107
			-11.7619	-6.02993
			-12.0107	-6.01239
			-12.4645	-6.7918
			-12.642	-7.27365
			-13.1332	-8.41403
			-13.6152	-9.28024
			-13.7489	-9.92582
			-13.8091	-10.5867
			-13.7068	-11.0542
			-14.1183	-11.575
			-13.9545	-11.392
			-13.4512	-11.7815
			-12.527	-11.0934
			-10.9704	-9.76387
			-9.26038	-8.48376
			-6.92689	-7.35168
			-4.98814	-6.4705
			-3.44534	-5.88201
			-1.90559	-5.32773
			-1.16342	-5.05365
			0.30578	-4.09784
			0.993257	-3.65231
			2.1708	-2.51473
			3.43819	-1.80064
			4.25315	-1.16239
			5.03437	-0.476047
			5.23741	-0.820291
			5.53166	-0.751421
			4.85562	-0.788917
			4.54008	-0.902301
			4.30917	-1.14243
			4.25538	-1.10062
			4.2959	-0.48331
			5.04784	-0.223753
			5.3067	0.856587
			5.99407	1.47858
			6.99664	2.33099
			7.20726	3.02934
			7.0797	3.31289
			6.51279	3.74888
			6.24807	4.07303
			5.81428	4.15529
			5.48793	4.11201
			5.46827	4.53468
			5.86166	3.63468
			5.65135	3.28233
			5.80142	2.86756
			5.70743	3.37504
			5.8593	2.61599
			5.80711	1.53006
			5.73843	1.21399
			4.78006	0.337642
			3.77987	0.0808407
			2.967	-0.37019
			2.12888	-0.715848
			1.54956	-1.44387
			1.57754	-2.01902
			1.44596	-1.67798
			1.64916	-1.94248
			1.32424	-2.01781
			1.43318	-2.4523
			1.10988	-1.86337
			1.66487	-1.84938
			2.2934	-0.72762
			2.52252	-0.123199
			4.01769	1.05413
			4.37195	1.83464
			3.54091	1.54959
			3.10495	1.93772
			2.44578	1.44531
			2.36281	2.40395
			2.15757	3.35699
			1.95947	4.50314
			1.62763	5.23737
			0.417568	5.0803
			0.124499	4.62624
			-0.619193	4.13562
			-1.61406	4.12315
			-1.38609	4.11067
			-1.44865	4.63401
			-0.490853	5.94992
			-0.45817	7.2693
			-0.121867	8.14448
			0.51873	9.00474
			0.75332	9.44158
			0.868688	9.16291
			1.25405	9.41898
			1.32012	10.0265
			1.71179	10.4451
			2.29614	10.7149
			2.64798	10.8323
			2.79249	10.4247
			3.52471	10.6744
			3.30324	9.88947
			3.42373	10.0771
			3.58539	10.562
			3.92521	11.4574
			4.62512	12.2504
			4.8534	12.6017
			4.90928	13.3445
			4.80484	12.7
			4.97223	12.8653
			4.46786	12.8935
			4.2456	11.8457
			3.85168	11.0314
			4.31161	10.3198
			4.41622	9.84626
			4.45046	9.22714
			4.56342	8.45617
			4.17972	8.19362
			4.40268	7.90783
			4.22458	7.86897
			4.73803	7.56768
			4.20697	7.20024
			3.9187	7.05994
			3.29647	6.04307
			2.71804	6.12827
			2.25389	6.0799
			2.274	6.79809
			1.98434	7.73354
			2.13084	7.63269
			2.24927	7.66071
			2.60985	7.9422
			2.28615	7.32577
			2.2518	6.52777
			1.36763	5.70565
			0.791371	5.28829
			0.0419755	4.80311
			-0.373191	4.31525
			-0.257844	4.16515
			-0.004649	3.96246
			0.0346974	3.37148
			0.280873	2.75312
			-0.067381	2.42997
			0.418178	2.41794
			1.0923	2.60087
			0.980116	1.87374
			0.701029	1.57217
			0.640872	1.72171
			0.405659	1.50336
			0.504225	1.33561
			0.522903	1.84634
			0.449308	1.84423
			0.854521	2.42185
			1.64804	3.09343
			1.87607	3.85094
			2.11461	4.15528
			2.31794	4.17766
			2.49975	3.92135
			2.45487	3.32534
			2.87845	2.4865
			2.50524	1.68303
			1.79938	0.79574
			1.43515	0.420602
			1.17936	0.0863436
			0.387092	-1.0759
			-0.106067	-1.16841
			-0.529382	-1.75154
			-1.38353	-2.17287
			-2.51036	-2.60759
			-2.8764	-2.58207
			-2.97311	-1.95588
			-3.0319	-1.54528
			-3.10562	-1.15281
			-3.28804	-0.574869
			-2.73668	-0.848149
			-3.15087	-0.967437
			-3.60111	-1.85422
			-4.28555	-2.8252
			-5.20092	-3.63448
			-5.14295	-3.96012
			-5.33532	-4.72453
			-4.98692	-5.27935
			-4.50579	-6.44108
			-4.2228	-7.00334
			-4.10175	-7.09597
			-2.80224	-6.17274
			-1.66157	-5.46544
			-0.797117	-4.88935
			-0.288205	-4.62318
			0.0908573	-5.44393
			0.282237	-5.78035
			0.17084	-5.89212
			-0.304348	-6.43474
			-0.273233	-6.28894
			-0.796416	-6.41144
			-0.360655	-6.94421
			-0.0195129	-7.3139
			0.607076	-7.21568
			1.50897	-7.41723
			2.13888	-6.76048
			2.13348	-6.69969
			1.80688	-6.5092
			1.7727	-6.39058
			1.28764	-6.86156
			1.65094	-6.44073
			1.81774	-6.13418
			2.40848	-5.65802
			1.90828	-5.42136
			1.54042	-5.04513
			1.04942	-4.35305
			0.958441	-4.27341
			0.664392	-3.4189
			0.620209	-2.47981
			0.908437	-1.88319
			0.457899	-1.86901
			0.0470931	-2.43739
			-0.19972	-3.64425
			-0.34973	-3.86864
			-0.33443	-4.58094
			-0.281712	-4.03201
			-0.609577	-4.27714
			-0.756857	-3.67386
			-1.0895	-3.59262
			-1.34645	-3.46939
			-1.39064	-3.49787
			-1.16655	-4.19686
			-2.09868	-5.40084
			-3.22556	-6.10054
			-3.73007	-6.46166
			-3.29278	-6.63274
			-3.01788	-7.44556
			-2.43402	-8.23399
			-2.20964	-8.51308
			-2.01157	-8.92791
			-2.41737	-9.35929
			-1.90408	-9.62062
			-1.75516	-9.16464
			-2.2474	-8.84176
			-2.58285	-9.31237
			-2.7587	-10.4813
			-2.62323	-10.3962
			-3.84204	-10.892
			-3.9757	-10.6415
			-4.00059	-11.5348
			-4.16577	-11.8437
			-4.10614	-12.2925
			-3.98781	-12.0104
			-3.33906	-12.4161
			-3.47795	-12.1324
			-3.15725	-12.5388
			-2.63946	-12.7295
			-1.25348	-12.5217
			-0.210945	-12.3738
			0.248106	-11.9502
			0.196149	-13.0675
			0.324595	-13.6196
			0.190254	-14.4561
			0.614843	-14.4534
			1.66009	-14.2651
			2.31737	-13.5049
			2.72434	-13.6254
			2.73526	-12.8308
			3.32534	-13.0009
			3.57346	-12.8032
			3.71685	-12.7527
			3.65994	-12.7357
			3.65012	-12.0477
			3.38091	-11.1643
			3.22829	-10.099
			2.91504	-10.2766
			3.00346	-9.74892
			3.00905	-9.08523
			2.98482	-8.54747
			2.28077	-8.17723
			1.74784	-8.27316
			1.34488	-8.22259
			1.44519	-8.01139
			1.5892	-7.80492
			1.77692	-7.29135
			1.22072	-7.27858
			0.639149	-6.52833
			-0.450475	-6.58716
			-1.36533	-6.95091
			-2.9906	-7.39667
			-3.4093	-7.34807
			-3.60011	-6.93422
			-4.13658	-6.86395
			-4.76756	-6.80966
			-5.6635	-7.30327
			-6.70363	-7.87462
			-7.14788	-7.26389
			-7.37528	-6.82099
			-7.26548	-6.33179
			-6.88396	-5.2792
			-5.62864	-4.48946
			-4.78312	-4.32542
			-3.75352	-4.19725
			-3.72079	-3.97184
			-3.68205	-3.96241
			-3.82224	-5.0243
			-4.04737	-5.01476
			-4.07611	-5.49957
			-4.73954	-5.89768
			-4.96367	-6.16636
			-4.83628	-6.37714
			-4.17033	-6.27671
			-3.91345	-6.11066
			-4.02268	-5.87701
			-3.75195	-5.70338
			-3.72737	-4.7577
			-3.45428	-4.46837
			-4.39267	-4.61661
			-4.62707	-4.98308
			-5.42189	-4.76628
			-5.5918	-4.68188
			-5.95025	-4.30399
			-5.35819	-4.73213
			-5.36143	-4.69288
			-4.84679	-4.67927
			-3.95615	-3.83525
			-3.2225	-2.63399
			-2.42553	-2.13833
			-1.83463	-1.83317
			-1.38991	-1.30901
			-0.26363	-1.08077
			0.379572	-0.582972
			1.19467	0.848417
			1.33243	1.97291
			1.07617	2.91554
			0.989834	3.42712
			0.734268	4.00463
			1.48184	4.32772
			2.55848	4.1024
			3.21498	4.71487
			3.67076	5.03423
			3.2541	5.18861
			3.16877	5.21843
			3.38989	5.19837
			4.11101	4.99629
			5.13764	5.14211
			6.34495	6.35651
			7.75206	7.61461
			8.53484	8.96792
			9.02339	9.23188
			9.28287	8.89062
			9.49185	8.92917
			9.57781	8.73037
			9.79789	8.92485
			9.96929	8.94463
			9.49161	9.22997
			9.18412	8.14209
			8.76162	7.41333
			7.67272	6.23779
			6.53721	5.33814
			5.93979	4.40284
			5.36269	4.5884
			5.11348	4.8129
			5.1748	4.83241
			5.51921	5.20745
			5.14936	5.65635
			5.04425	4.77901
			4.54808	4.04576
			5.30441	3.78812
			5.61221	4.26898
			5.97345	4.45066
			5.576	3.87531
			5.14351	3.17935
			4.42621	2.54613
			3.59849	2.66692
			2.95184	2.65689
			2.66242	3.20801
			2.96402	3.99628
			4.00587	5.29863
			5.3449	6.28966
			6.17978	6.7511
			7.45748	6.93396
			7.83276	6.54336
			7.73813	6.74229
			7.64104	6.18402
			7.98328	7.16873
			8.27625	7.57886
			7.7272	7.51595
			7.39365	7.98253
			6.30889	7.82741
			5.49106	8.47132
			4.83314	9.27073
			4.29604	10.1287
			4.10714	11.1963
			3.18199	12.4379
			2.2834	12.4924
			0.789334	12.3616
			0.028952	11.365
			-1.02874	10.229
			-2.64245	8.43843
			-3.08449	7.72695
			-4.28996	6.94257
			-5.82691	5.34996
			-6.34284	4.38677
			-7.12476	3.79542
			-7.61243	3.11364
			-8.4547	1.95832
			-9.589	1.79096
			-9.23712	1.69138
			-9.35478	1.81419
			-8.94986	2.20277
			-8.76787	2.47238
			-8.76372	2.71948
			-8.46773	2.13703
			-8.71874	2.4054
			-8.6922	2.10871
			-8.51371	2.26488
			-7.63896	3.17743
			-7.05558	4.1191
			-6.55012	3.68745
			-6.84889	3.05521
			-6.95621	2.39931
			-7.25305	0.998698
			-7.97128	-0.0310547
			-7.96604	-0.313612
			-8.62643	-0.178381
			-8.07729	-0.727273
			-7.09961	-0.459386
			-6.47141	-0.0942145
			-6.44495	0.723889
			-6.95243	1.14415
			-7.11323	0.599847
			-7.04956	1.44842
			-5.72965	2.75079
			-4.93203	3.6736
			-3.87087	4.02469
			-2.89647	4.62928
			-3.07276	4.78729
			-2.81691	5.00386
			-3.16666	4.86426
			-3.04325	5.1283
			-2.21848	5.23099
			-1.24502	4.63686
			-0.254955	5.37841
			0.615484	6.18797
			1.71178	6.68038
			3.1897	6.44925
			3.52109	6.39128
			3.84537	6.64301
			4.28849	6.43698
			3.99285	6.25758
			3.76859	6.19343
			3.50332	6.91603
			4.86339	7.86282
			6.25878	8.36139
			6.83851	9.20376
			8.07833	10.2383
			8.83064	10.3966
			8.71799	10.6098
			8.59548	10.7571
			9.178	10.8285
			9.45013	11.1167
			10.5033	11.4417
			10.9741	12.0324
			11.1682	12.4023
			10.9287	11.9705
			11.1076	11.5455
			11.2831	11.7546
			11.1786	11.5665
			10.9106	11.2419
			10.7365	10.4771
			10.0321	9.50829
			8.71284	8.40204
			7.80629	7.53011
			6.95274	6.56968
			6.29875	5.55076
			5.54822	5.07035
			4.88203	4.79064
			4.8046	4.95664
			5.0114	4.49675
			5.25537	4.10216
			5.05422	4.32466
			5.60206	4.83455
			6.53074	5.43571
			6.55628	5.70272
			7.20972	6.37305
			7.36832	6.41973
			8.05745	6.58523
			7.89452	5.75322
			7.53335	4.83047
			7.09654	4.71781
			6.522	3.65048
			5.3479	2.49762
			4.2265	1.06028
			2.42229	0.365828
			1.31615	-0.929848
			0.0664056	-1.56152
			-0.241291	-1.93406
			-0.342494	-1.95514
			-0.483293	-2.70099
			-0.808735	-3.46374
			-1.65678	-3.47007
			-1.5488	-3.54141
			-1.11211	-3.61514
			-0.143863	-3.12409
			0.634618	-2.8466
			1.56167	-1.55201
			1.36465	-0.705993
			1.65456	0.652587
			2.23162	2.19653
			2.97209	3.32369
			3.87844	4.75072
			4.44036	5.8379
			5.94461	7.0985
			6.43577	7.70303
			6.50102	7.58519
			6.17682	7.40467
			4.54807	5.96523
			2.72635	4.70847
			1.6807	3.05254
			1.33684	2.48677
			0.560438	1.86771
			0.262443	1.66508
			-0.6139	1.62634
			-0.768123	2.52542
			-0.872061	2.63259
			-1.12192	2.74655
			-1.082	2.90039
			-0.674874	3.79852
			0.000784709	3.85972
			0.541548	4.29636
			1.51484	4.78373
			2.29219	4.81445
			2.48739	4.62802
			2.20144	3.85898
			1.16274	2.22741
			0.398757	1.62015
			-0.368753	0.416945
			-0.65854	-0.162527
			-0.418281	-0.317253
			-0.893007	-0.201527
			-0.617366	-0.64707
			-0.5538	-0.344113
			-0.149134	0.799414
			-0.0691148	1.31202
			0.200967	2.16978
			0.0196622	3.01442
			0.0394607	3.33459
			-0.296443	3.91425
			-0.441468	4.06849
			-0.535421	4.62656
			-0.587893	4.41151
			-0.396597	4.30616
			-0.721186	3.29278
			-0.903882	2.51236
			-0.792857	1.82123
			-1.01721	0.782831
			-1.15335	0.0835284
			-1.01495	-0.605207
			-1.28064	-1.66737
			-1.15441	-2.32157
			-1.38408	-3.28825
			-1.98832	-3.73025
			-1.90745	-3.53955
			-1.15315	-3.30117
			-0.862933	-2.76149
			-0.0209783	-2.42683
			0.236052	-2.04815
			0.820158	-1.98799
			1.35687	-1.96768
			1.636	-2.17196
			1.84992	-2.26059
			2.0642	-2.62722
			2.47182	-2.81658
			3.14294	-3.34263
			2.8904	-3.36178
			2.18297	-4.57203
			1.40987	-4.8847
			0.87987	-5.82994
			0.573128	-6.85665
			0.171438	-7.18866
			0.830246	-7.63931
			1.01853	-7.47896
			1.70464	-7.15626
			2.41344	-6.68061
			2.7885	-7.04993
			2.92956	-7.2239
			2.4805	-7.06802
			3.13845	-7.19555
			2.60532	-7.13874
			2.1969	-7.39075
			2.32534	-7.64202
			1.56617	-7.99865
			1.14012	-8.49553
			0.514158	-8.58077
			0.370277	-8.49451
			0.340654	-9.12412
			-0.095032	-9.74339
			-0.63262	-10.7315
			-1.24359	-11.5035
			-1.992	-12.4205
			-2.34035	-12.533
			-2.8744	-12.2987
			-3.31241	-12.4501
			-3.39362	-11.4719
			-3.60162	-10.8148
			-3.95513	-10.8559
			-4.45172	-10.8588
			-4.26222	-10.0818
			-3.62308	-9.95672
			-3.26003	-9.6487
			-3.10101	-9.67484
			-3.74119	-10.2498
			-4.52246	-10.6237
			-5.93837	-11.2585
			-6.95173	-12.0703
			-8.26338	-12.5007
			-8.60081	-12.7786
			-8.57718	-12.1044
			-9.40526	-11.5161
			-9.83246	-11.5792
			-10.2567	-11.7677
			-11.5378	-12.5601
			-12.0258	-13.0154
			-12.6671	-13.539
			-12.6803	-14.1004
			-12.7529	-13.4602
			-12.2313	-12.5916
			-12.151	-11.4344
			-12.0132	-10.8938
			-12.3869	-10.054
			-13.0615	-9.50244
			-13.7898	-9.44347
			-15.1032	-9.43821
			-16.5236	-9.84567
			-17.0789	-10.1977
			-18.7433	-10.4423
			-19.1087	-10.8649
			-19.8887	-10.7659
			-19.8453	-11.0059
			-19.8076	-11.1079
			-19.3681	-11.6045
			-18.6262	-10.8395
			-17.2	-10.4027
			-16.0688	-10.5066
			-14.3765	-9.89907
			-12.8674	-9.36443
			-11.4347	-8.31782
			-9.89547	-6.8283
			-8.42766	-5.90535
			-7.39495	-5.04227
			-6.47654	-4.09638
			-5.6613	-3.28107
			-4.17167	-2.46064
			-3.28527	-1.15335
			-2.59542	-0.263012
			-1.90742	-0.0204879
			-1.14921	0.56418
			-0.280413	1.26737
			0.807955	1.57147
			1.63691	2.11417
			3.07593	2.56497
			3.63154	2.89493
			4.62849	3.58914
			4.90055	4.49664
			4.8387	5.07924
			4.57088	5.54698
			4.69454	6.42861
			4.83893	6.59067
			5.45328	5.83419
			5.95495	6.04244
			6.70229	5.25395
			6.84518	4.28531
			7.46877	3.93717
			8.49277	4.20329
			9.47356	4.76705
			10.4867	5.08085
			10.207	4.86458
			10.6636	4.61479
			10.3732	4.64404
			10.6585	4.78008
			11.0512	5.8764
			10.6613	6.61834
			10.9967	7.15332
			10.6448	7.11791
			10.703	6.85925
			10.857	6.57037
			10.9874	7.00339
			10.7199	7.0163
			10.5248	7.45599
			9.47021	6.75481
			9.05215	6.32046
			8.91224	6.40264
			9.13977	6.40424
			8.33557	6.19841
			8.29024	6.04891
			7.47695	5.32874
			6.66108	4.63883
			5.28918	4.04843
			4.57459	3.21468
			3.31293	2.48308
			2.77083	1.89815
			2.14533	1.12387
			1.41147	1.92653
			0.295053	2.19417
			-0.47377	2.65089
			-1.39205	2.4643
			-2.45813	2.31464
			-2.90685	2.1987
			-2.95856	2.62532
			-2.5325	2.77706
			-2.51978	3.78484
			-2.01685	4.98385
			-1.49548	5.94702
			-1.01119	6.67084
			-1.57893	7.28741
			-1.09575	8.0917
			-1.52832	9.2587
			-1.61445	10.1126
			-2.57917	10.311
			-3.73518	10.7072
			-4.85317	10.2018
			-6.65309	9.48682
			-7.43405	9.32154
			-8.23103	8.65078
			-7.44919	8.77831
			-6.94168	8.63186
			-6.26997	8.06666
			-6.77332	7.08077
			-7.0884	5.85315
			-7.60593	4.86237
			-7.00064	3.58401
			-6.9205	3.61366
			-5.59025	3.63832
			-4.53236	3.78319
			-2.98614	4.35161
			-1.81124	4.2228
			-0.745366	3.68369
			0.436586	3.59267
			1.1475	2.92116
			1.56129	2.57617
			2.13966	2.44414
			2.65946	1.88436
			2.29407	1.44118
			2.10545	0.988492
[truncated: 1,075 more rows]

## Sheet: Fig 1 b
Matrices of BOLD and SEEG (1–4 Hz) FC between every two white matter contacts.
SEEG FCmatrix
	0	0.927165	0.694306	0.399056	0.206662	0.111216	-0.00796227	-0.100173	-0.160769	0.653007	0.575183	0.332059	0.132604	-0.0385374	-0.181635	-0.23744	0.163471	0.129736	0.150289	0.296111	0.104173	-0.148251	-0.260352	-0.299613	-0.167986	-0.0624438	-0.163414	-0.136476	-0.190585	-0.152296	-0.0147568	0.0017423	-0.0921402	0.103571	0.0674432	-0.0431181	-0.0523947	-0.0946098	-0.178762	-0.264161	-0.0563065	-0.0534522	-0.0807232	-0.311838	-0.381618	-0.373483	-0.209008
	0.927165	0	0.90772	0.689609	0.498578	0.38005	0.238839	0.122694	0.03497	0.764455	0.768201	0.570633	0.367011	0.15478	-0.0427053	-0.140761	0.0999017	0.0829303	0.0457497	0.154141	0.0179316	-0.157733	-0.229784	-0.268551	-0.142088	-0.09686	-0.209003	-0.14244	-0.12489	-0.371307	-0.123391	-0.0396199	-0.312162	-0.0854283	-0.129995	-0.129516	-0.116966	-0.183074	-0.265326	-0.332113	-0.228261	-0.239449	-0.189781	-0.359079	-0.411514	-0.346318	-0.227658
	0.694306	0.90772	0	0.923924	0.785331	0.666238	0.520122	0.390893	0.281891	0.759298	0.869843	0.773255	0.60098	0.377668	0.154808	0.0191431	-0.0366328	-0.0460604	-0.114549	-0.0327123	-0.0739751	-0.123778	-0.126784	-0.15803	-0.0692459	-0.110774	-0.198399	-0.0809967	0.0221197	-0.528586	-0.27587	-0.132401	-0.502853	-0.271472	-0.317385	-0.22256	-0.173789	-0.279262	-0.351526	-0.381762	-0.377216	-0.391098	-0.304186	-0.341628	-0.367317	-0.301429	-0.263905
	0.399056	0.689609	0.923924	0	0.952236	0.865947	0.744942	0.625377	0.515133	0.619351	0.821241	0.851192	0.743911	0.548622	0.332279	0.178584	-0.143533	-0.150324	-0.26162	-0.167025	-0.117992	-0.0585418	-0.0034219	-0.0370474	-0.00418498	-0.109483	-0.142847	0.01385	0.173935	-0.572634	-0.403845	-0.231349	-0.595055	-0.394832	-0.428102	-0.295255	-0.221454	-0.34984	-0.403699	-0.392677	-0.440564	-0.467449	-0.393078	-0.283913	-0.284377	-0.263035	-0.295948
	0.206662	0.498578	0.785331	0.952236	0	0.972709	0.894405	0.797269	0.690431	0.481025	0.731179	0.860975	0.820007	0.670549	0.468509	0.310236	-0.190881	-0.193995	-0.348598	-0.227872	-0.142519	-0.0372937	0.0571233	0.0377531	0.0358452	-0.120081	-0.113708	0.0573775	0.249371	-0.523574	-0.462565	-0.299798	-0.593271	-0.465554	-0.464403	-0.369722	-0.294495	-0.406656	-0.42825	-0.376657	-0.411447	-0.470613	-0.469416	-0.262109	-0.224137	-0.272322	-0.320079
	0.111216	0.38005	0.666238	0.865947	0.972709	0	0.96915	0.90188	0.805243	0.375864	0.645082	0.834102	0.847738	0.739329	0.543066	0.388335	-0.180655	-0.18288	-0.391594	-0.248117	-0.158447	-0.0405901	0.0741321	0.0793422	0.0676175	-0.145259	-0.119548	0.0561115	0.269126	-0.479976	-0.466865	-0.312955	-0.581429	-0.518889	-0.491103	-0.409363	-0.345431	-0.428009	-0.423919	-0.34563	-0.382895	-0.474194	-0.502653	-0.267001	-0.191443	-0.278269	-0.324383
	-0.00796227	0.238839	0.520122	0.744942	0.894405	0.96915	0	0.97606	0.903828	0.232838	0.515378	0.756989	0.836766	0.776922	0.588337	0.448797	-0.145503	-0.161623	-0.437663	-0.262588	-0.167262	-0.0343014	0.0926872	0.123906	0.104345	-0.164033	-0.122789	0.0543285	0.287928	-0.423906	-0.438571	-0.287277	-0.563885	-0.561683	-0.508517	-0.423301	-0.371484	-0.426923	-0.403188	-0.304819	-0.369006	-0.488749	-0.497827	-0.257676	-0.148405	-0.250615	-0.313608
	-0.100173	0.122694	0.390893	0.625377	0.797269	0.90188	0.97606	0	0.967806	0.117247	0.389218	0.654916	0.774918	0.74565	0.562234	0.444665	-0.0912059	-0.130271	-0.443107	-0.267777	-0.169482	-0.0256877	0.10398	0.15971	0.141609	-0.185869	-0.143129	0.0350329	0.290369	-0.398952	-0.357106	-0.212799	-0.527252	-0.557789	-0.499488	-0.417722	-0.376183	-0.417289	-0.387891	-0.275421	-0.32862	-0.471767	-0.496354	-0.28034	-0.156724	-0.220105	-0.268293
	-0.160769	0.03497	0.281891	0.515133	0.690431	0.805243	0.903828	0.967806	0	0.0112258	0.260885	0.524925	0.658614	0.643078	0.474219	0.392338	-0.0111327	-0.0826461	-0.44424	-0.222206	-0.120367	0.0243437	0.144077	0.208703	0.187736	-0.142182	-0.120506	0.0385466	0.274424	-0.383518	-0.307122	-0.1678	-0.474911	-0.548368	-0.496193	-0.405701	-0.371222	-0.411422	-0.387669	-0.269773	-0.275587	-0.407792	-0.428659	-0.272562	-0.145902	-0.181527	-0.224023
	0.653007	0.764455	0.759298	0.619351	0.481025	0.375864	0.232838	0.117247	0.0112258	0	0.913438	0.69131	0.478557	0.318787	0.183542	0.0635706	0.0182183	0.0240953	0.112037	-0.0163805	-0.172689	-0.350976	-0.415374	-0.426243	-0.312493	-0.135679	-0.348859	-0.368024	-0.297656	-0.262913	-0.145878	-0.0967942	-0.203622	-0.158683	-0.15592	0.012476	0.0281967	-0.0261249	-0.0722235	-0.114019	-0.250031	-0.321632	-0.302595	-0.285966	-0.334989	-0.276538	-0.0611944
	0.575183	0.768201	0.869843	0.821241	0.731179	0.645082	0.515378	0.389218	0.260885	0.913438	0	0.913048	0.756424	0.591074	0.416628	0.267898	-0.0290711	-0.00928947	-0.00927005	-0.167147	-0.263103	-0.35085	-0.340207	-0.336119	-0.246952	-0.238361	-0.383419	-0.313981	-0.146636	-0.368879	-0.332812	-0.210636	-0.398513	-0.355355	-0.357332	-0.0717783	-0.0277477	-0.120693	-0.180707	-0.216964	-0.409328	-0.477446	-0.394398	-0.256422	-0.258544	-0.287036	-0.181645
	0.332059	0.570633	0.773255	0.851192	0.860975	0.834102	0.756989	0.654916	0.524925	0.69131	0.913048	0	0.948948	0.832845	0.660009	0.500719	-0.0849725	-0.0582733	-0.134336	-0.321844	-0.346136	-0.327118	-0.237067	-0.211906	-0.161665	-0.338027	-0.391261	-0.242454	0.0119051	-0.400247	-0.42439	-0.260174	-0.516408	-0.512605	-0.505606	-0.19141	-0.134802	-0.228151	-0.265086	-0.264749	-0.48041	-0.571313	-0.494221	-0.223139	-0.165596	-0.252288	-0.213288
	0.132604	0.367011	0.60098	0.743911	0.820007	0.847738	0.836766	0.774918	0.658614	0.478557	0.756424	0.948948	0	0.952166	0.794019	0.648173	-0.0835555	-0.0684958	-0.201617	-0.413483	-0.411093	-0.340469	-0.211751	-0.15808	-0.119262	-0.394871	-0.405265	-0.225727	0.0739452	-0.36524	-0.402183	-0.221999	-0.550467	-0.597852	-0.569204	-0.24659	-0.198471	-0.259972	-0.265016	-0.230643	-0.487298	-0.610821	-0.522367	-0.197813	-0.0915169	-0.172912	-0.163387
	-0.0385374	0.15478	0.377668	0.548622	0.670549	0.739329	0.776922	0.74565	0.643078	0.318787	0.591074	0.832845	0.952166	0	0.924631	0.817397	-0.0615	-0.019796	-0.143444	-0.473959	-0.474827	-0.381956	-0.224294	-0.138582	-0.103433	-0.40257	-0.418237	-0.267032	0.0440474	-0.254479	-0.363625	-0.195998	-0.497271	-0.643759	-0.591377	-0.234846	-0.208697	-0.218854	-0.192578	-0.136523	-0.462494	-0.592081	-0.486319	-0.125359	0.00940921	-0.0993172	-0.0892629
	-0.181635	-0.0427053	0.154808	0.332279	0.468509	0.543066	0.588337	0.562234	0.474219	0.183542	0.416628	0.660009	0.794019	0.924631	0	0.95726	-0.10131	-0.00427135	-0.0528926	-0.495167	-0.491853	-0.376208	-0.196589	-0.106924	-0.0920598	-0.364514	-0.385528	-0.284111	0.00502308	-0.101444	-0.35015	-0.209706	-0.377389	-0.600052	-0.555241	-0.175124	-0.171691	-0.133256	-0.0845248	-0.0265442	-0.407756	-0.486205	-0.347212	0.0536082	0.178435	-0.0262618	-0.0398523
	-0.23744	-0.140761	0.0191431	0.178584	0.310236	0.388335	0.448797	0.444665	0.392338	0.0635706	0.267898	0.500719	0.648173	0.817397	0.95726	0	-0.0676086	-0.00633575	-0.0445391	-0.529005	-0.520893	-0.38347	-0.191718	-0.0887639	-0.0772444	-0.335649	-0.388222	-0.316413	-0.0392442	-0.033318	-0.289805	-0.153065	-0.315213	-0.604966	-0.575802	-0.141668	-0.173967	-0.0719977	-0.0082113	0.0495716	-0.342777	-0.388291	-0.230505	0.125966	0.248132	0.0834456	0.0529446
	0.163471	0.0999017	-0.0366328	-0.143533	-0.190881	-0.180655	-0.145503	-0.0912059	-0.0111327	0.0182183	-0.0290711	-0.0849725	-0.0835555	-0.0615	-0.10131	-0.0676086	0	0.80885	0.459242	0.0244508	-0.0860603	-0.196314	-0.25248	-0.179427	-0.135787	-0.0647614	-0.188018	-0.264782	-0.382911	0.0920353	0.153504	0.160239	0.0883961	-0.103758	-0.0644787	0.0909016	0.0761797	0.0317666	-0.0378178	-0.108143	-0.0466051	-0.104505	0.0901934	-0.128507	-0.169645	-0.032911	0.0831288
	0.129736	0.0829303	-0.0460604	-0.150324	-0.193995	-0.18288	-0.161623	-0.130271	-0.0826461	0.0240953	-0.00928947	-0.0582733	-0.0684958	-0.019796	-0.00427135	-0.00633575	0.80885	0	0.61447	-0.0250061	-0.152139	-0.277769	-0.318168	-0.26556	-0.202632	-0.0898956	-0.260213	-0.404575	-0.501186	0.139102	0.135918	0.155802	0.0373597	-0.15501	-0.144354	0.097323	0.0883034	0.0455154	-0.0269901	-0.130854	-0.0333808	-0.0911402	0.0780809	-0.00188509	-0.010203	0.0431134	0.148827
	0.150289	0.0457497	-0.114549	-0.26162	-0.348598	-0.391594	-0.437663	-0.443107	-0.44424	0.112037	-0.00927005	-0.134336	-0.201617	-0.143444	-0.0528926	-0.0445391	0.459242	0.61447	0	0.0884031	-0.102896	-0.276965	-0.345946	-0.317179	-0.198147	-0.0599495	-0.191682	-0.35323	-0.445662	0.204197	0.28061	0.210858	0.319539	0.10623	0.107167	0.12131	0.109571	0.0776177	0.0213781	-0.041981	0.0766292	0.108862	0.0135235	-0.0330095	-0.108398	0.017294	0.239769
	0.296111	0.154141	-0.0327123	-0.167025	-0.227872	-0.248117	-0.262588	-0.267777	-0.222206	-0.0163805	-0.167147	-0.321844	-0.413483	-0.473959	-0.495167	-0.529005	0.0244508	-0.0250061	0.0884031	0	0.933218	0.691315	0.462039	0.289634	0.299658	0.580613	0.620753	0.442632	0.0753002	-0.00890093	-0.0445991	-0.238791	0.357109	0.424386	0.517522	-0.176027	-0.156595	-0.207251	-0.208338	-0.189825	0.279896	0.335555	0.091793	-0.199023	-0.231671	-0.464877	-0.371173
	0.104173	0.0179316	-0.0739751	-0.117992	-0.142519	-0.158447	-0.167262	-0.169482	-0.120367	-0.172689	-0.263103	-0.346136	-0.411093	-0.474827	-0.491853	-0.520893	-0.0860603	-0.152139	-0.102896	0.933218	0	0.897381	0.719747	0.517245	0.448689	0.673451	0.788496	0.644842	0.278046	-0.0790383	-0.163636	-0.33494	0.26689	0.390709	0.45869	-0.222761	-0.181597	-0.260481	-0.264547	-0.240175	0.236163	0.328807	0.114466	-0.123004	-0.153149	-0.408413	-0.431031
	-0.148251	-0.157733	-0.123778	-0.0585418	-0.0372937	-0.0405901	-0.0343014	-0.0256877	0.0243437	-0.350976	-0.35085	-0.327118	-0.340469	-0.381956	-0.376208	-0.38347	-0.196314	-0.277769	-0.276965	0.691315	0.897381	0	0.939349	0.76696	0.641365	0.668853	0.863055	0.795258	0.512606	-0.170872	-0.281082	-0.387719	0.109228	0.249305	0.275655	-0.254119	-0.200067	-0.289296	-0.2961	-0.26834	0.1346	0.281962	0.1228	-0.0403776	-0.0464859	-0.296433	-0.443523
	-0.260352	-0.229784	-0.126784	-0.0034219	0.0571233	0.0741321	0.0926872	0.10398	0.144077	-0.415374	-0.340207	-0.237067	-0.211751	-0.224294	-0.196589	-0.191718	-0.25248	-0.318168	-0.345946	0.462039	0.719747	0.939349	0	0.914369	0.78772	0.589713	0.817597	0.823692	0.667096	-0.204322	-0.388793	-0.444663	-0.0120126	0.0845001	0.0899169	-0.28471	-0.22856	-0.308513	-0.314951	-0.288071	0.0360528	0.213522	0.0742411	-0.000789551	0.0542103	-0.227065	-0.450578
	-0.299613	-0.268551	-0.15803	-0.0370474	0.0377531	0.0793422	0.123906	0.15971	0.208703	-0.426243	-0.336119	-0.211906	-0.15808	-0.138582	-0.106924	-0.0887639	-0.179427	-0.26556	-0.317179	0.289634	0.517245	0.76696	0.914369	0	0.930683	0.467469	0.681018	0.754746	0.705628	-0.189021	-0.362909	-0.398632	-0.0213284	-0.018892	0.0137725	-0.248343	-0.198699	-0.264682	-0.27816	-0.252366	-0.0189562	0.125139	0.0208376	-0.0406902	0.0579013	-0.206436	-0.415292
	-0.167986	-0.142088	-0.0692459	-0.00418498	0.0358452	0.0676175	0.104345	0.141609	0.187736	-0.312493	-0.246952	-0.161665	-0.119262	-0.103433	-0.0920598	-0.0772444	-0.135787	-0.202632	-0.198147	0.299658	0.448689	0.641365	0.78772	0.930683	0	0.431552	0.58058	0.660393	0.661629	-0.249317	-0.278702	-0.301629	-0.0351572	-0.100631	-0.0578531	-0.319086	-0.274426	-0.329587	-0.33473	-0.28978	-0.0298956	0.0882773	-0.0742737	-0.132963	0.00284971	-0.208374	-0.345479
	-0.0624438	-0.09686	-0.110774	-0.109483	-0.120081	-0.145259	-0.164033	-0.185869	-0.142182	-0.135679	-0.238361	-0.338027	-0.394871	-0.40257	-0.364514	-0.335649	-0.0647614	-0.0898956	-0.0599495	0.580613	0.673451	0.668853	0.589713	0.467469	0.431552	0	0.854265	0.538225	0.138223	0.00233376	-0.278343	-0.410905	0.236046	0.00419952	0.132351	-0.223723	-0.206015	-0.213361	-0.165553	-0.105969	0.198307	0.378504	0.2092	0.036765	0.058641	-0.130672	-0.240612
	-0.163414	-0.209003	-0.198399	-0.142847	-0.113708	-0.119548	-0.122789	-0.143129	-0.120506	-0.348859	-0.383419	-0.391261	-0.405265	-0.418237	-0.385528	-0.388222	-0.188018	-0.260213	-0.191682	0.620753	0.788496	0.863055	0.817597	0.681018	0.58058	0.854265	0	0.86593	0.497075	0.0146889	-0.33795	-0.476525	0.246036	0.205622	0.309435	-0.180899	-0.136146	-0.194952	-0.174509	-0.140422	0.168671	0.328332	0.173014	0.0877843	0.075218	-0.260313	-0.43563
	-0.136476	-0.14244	-0.0809967	0.01385	0.0573775	0.0561115	0.0543285	0.0350329	0.0385466	-0.368024	-0.313981	-0.242454	-0.225727	-0.267032	-0.284111	-0.316413	-0.264782	-0.404575	-0.35323	0.442632	0.644842	0.795258	0.823692	0.754746	0.660393	0.538225	0.86593	0	0.800123	-0.115243	-0.35538	-0.431851	0.0978023	0.200992	0.267534	-0.169584	-0.102072	-0.210227	-0.220478	-0.191785	0.029765	0.125031	0.0382381	0.0395252	0.010264	-0.318233	-0.505699
	-0.190585	-0.12489	0.0221197	0.173935	0.249371	0.269126	0.287928	0.290369	0.274424	-0.297656	-0.146636	0.0119051	0.0739452	0.0440474	0.00502308	-0.0392442	-0.382911	-0.501186	-0.445662	0.0753002	0.278046	0.512606	0.667096	0.705628	0.661629	0.138223	0.497075	0.800123	0	-0.248946	-0.338316	-0.311288	-0.161731	0.0452443	0.0228333	-0.150149	-0.0696387	-0.19479	-0.216701	-0.174242	-0.130533	-0.0583168	-0.143525	-0.0391255	0.0330629	-0.257553	-0.492807
	-0.152296	-0.371307	-0.528586	-0.572634	-0.523574	-0.479976	-0.423906	-0.398952	-0.383518	-0.262913	-0.368879	-0.400247	-0.36524	-0.254479	-0.101444	-0.033318	0.0920353	0.139102	0.204197	-0.00890093	-0.0790383	-0.170872	-0.204322	-0.189021	-0.249317	0.00233376	0.0146889	-0.115243	-0.248946	0	0.0848898	-0.0556727	0.662138	0.279285	0.336124	0.254341	0.253147	0.241927	0.229491	0.137121	0.194991	0.28937	0.311666	0.46576	0.403999	0.0917256	0.00811182
	-0.0147568	-0.123391	-0.27587	-0.403845	-0.462565	-0.466865	-0.438571	-0.357106	-0.307122	-0.145878	-0.332812	-0.42439	-0.402183	-0.363625	-0.35015	-0.289805	0.153504	0.135918	0.28061	-0.0445991	-0.163636	-0.281082	-0.388793	-0.362909	-0.278702	-0.278343	-0.33795	-0.35538	-0.338316	0.0848898	0	0.942415	0.248074	0.421731	0.381903	-0.0809645	-0.13661	-0.051181	-0.0125454	0.025261	0.413488	0.249292	-0.023816	-0.345227	-0.406969	0.137166	0.480419
	0.0017423	-0.0396199	-0.132401	-0.231349	-0.299798	-0.312955	-0.287277	-0.212799	-0.1678	-0.0967942	-0.210636	-0.260174	-0.221999	-0.195998	-0.209706	-0.153065	0.160239	0.155802	0.210858	-0.238791	-0.33494	-0.387719	-0.444663	-0.398632	-0.301629	-0.410905	-0.476525	-0.431851	-0.311288	-0.0556727	0.942415	0	-0.0207736	0.254581	0.151202	-0.0808095	-0.128307	-0.0611031	-0.0454333	-0.0253711	0.247128	0.0890655	-0.0402649	-0.349995	-0.391714	0.212658	0.510068
	-0.0921402	-0.312162	-0.502853	-0.595055	-0.593271	-0.581429	-0.563885	-0.527252	-0.474911	-0.203622	-0.398513	-0.516408	-0.550467	-0.497271	-0.377389	-0.315213	0.0883961	0.0373597	0.319539	0.357109	0.26689	0.109228	-0.0120126	-0.0213284	-0.0351572	0.236046	0.246036	0.0978023	-0.161731	0.662138	0.248074	-0.0207736	0	0.418194	0.576844	0.130986	0.114948	0.120555	0.137666	0.142504	0.360384	0.408495	0.17951	0.216138	0.0865613	-0.135203	-0.0280163
	0.103571	-0.0854283	-0.271472	-0.394832	-0.465554	-0.518889	-0.561683	-0.557789	-0.548368	-0.158683	-0.355355	-0.512605	-0.597852	-0.643759	-0.600052	-0.604966	-0.103758	-0.15501	0.10623	0.424386	0.390709	0.249305	0.0845001	-0.018892	-0.100631	0.00419952	0.205622	0.200992	0.0452443	0.279285	0.421731	0.254581	0.418194	0	0.9192	0.232403	0.270313	0.161505	0.0768924	-0.00643147	0.489743	0.398162	0.120706	-0.0685649	-0.230344	-0.20564	-0.0929486
	0.0674432	-0.129995	-0.317385	-0.428102	-0.464403	-0.491103	-0.508517	-0.499488	-0.496193	-0.15592	-0.357332	-0.505606	-0.569204	-0.591377	-0.555241	-0.575802	-0.0644787	-0.144354	0.107167	0.517522	0.45869	0.275655	0.0899169	0.0137725	-0.0578531	0.132351	0.309435	0.267534	0.0228333	0.336124	0.381903	0.151202	0.576844	0.9192	0	0.198422	0.221274	0.144015	0.0896672	0.0377475	0.521665	0.381187	0.0336738	-0.109225	-0.282787	-0.348797	-0.167158
	-0.0431181	-0.129516	-0.22256	-0.295255	-0.369722	-0.409363	-0.423301	-0.417722	-0.405701	0.012476	-0.0717783	-0.19141	-0.24659	-0.234846	-0.175124	-0.141668	0.0909016	0.097323	0.12131	-0.176027	-0.222761	-0.254119	-0.28471	-0.248343	-0.319086	-0.223723	-0.180899	-0.169584	-0.150149	0.254341	-0.0809645	-0.0808095	0.130986	0.232403	0.198422	0	0.970291	0.967036	0.860931	0.677258	-0.162796	-0.149337	0.216572	0.275306	0.143447	0.0470236	-0.0412706
	-0.0523947	-0.116966	-0.173789	-0.221454	-0.294495	-0.345431	-0.371484	-0.376183	-0.371222	0.0281967	-0.0277477	-0.134802	-0.198471	-0.208697	-0.171691	-0.173967	0.0761797	0.0883034	0.109571	-0.156595	-0.181597	-0.200067	-0.22856	-0.198699	-0.274426	-0.206015	-0.136146	-0.102072	-0.0696387	0.253147	-0.13661	-0.128307	0.114948	0.270313	0.221274	0.970291	0	0.889515	0.753174	0.567076	-0.211561	-0.196896	0.185693	0.305768	0.175548	0.0134839	-0.120679
	-0.0946098	-0.183074	-0.279262	-0.34984	-0.406656	-0.428009	-0.426923	-0.417289	-0.411422	-0.0261249	-0.120693	-0.228151	-0.259972	-0.218854	-0.133256	-0.0719977	0.0317666	0.0455154	0.0776177	-0.207251	-0.260481	-0.289296	-0.308513	-0.264682	-0.329587	-0.213361	-0.194952	-0.210227	-0.19479	0.241927	-0.051181	-0.0611031	0.120555	0.161505	0.144015	0.967036	0.889515	0	0.954505	0.803901	-0.141869	-0.118862	0.240697	0.272237	0.17222	0.110284	0.031034
	-0.178762	-0.265326	-0.351526	-0.403699	-0.42825	-0.423919	-0.403188	-0.387891	-0.387669	-0.0722235	-0.180707	-0.265086	-0.265016	-0.192578	-0.0845248	-0.0082113	-0.0378178	-0.0269901	0.0213781	-0.208338	-0.264547	-0.2961	-0.314951	-0.27816	-0.33473	-0.165553	-0.174509	-0.220478	-0.216701	0.229491	-0.0125454	-0.0454333	0.137666	0.0768924	0.0896672	0.860931	0.753174	0.954505	0	0.931388	-0.122212	-0.0899394	0.281666	0.28044	0.220436	0.161188	0.0853632
	-0.264161	-0.332113	-0.381762	-0.392677	-0.376657	-0.34563	-0.304819	-0.275421	-0.269773	-0.114019	-0.216964	-0.264749	-0.230643	-0.136523	-0.0265442	0.0495716	-0.108143	-0.130854	-0.041981	-0.189825	-0.240175	-0.26834	-0.288071	-0.252366	-0.28978	-0.105969	-0.140422	-0.191785	-0.174242	0.137121	0.025261	-0.0253711	0.142504	-0.00643147	0.0377475	0.677258	0.567076	0.803901	0.931388	0	-0.103086	-0.101009	0.269165	0.259456	0.22095	0.163189	0.0910356
	-0.0563065	-0.228261	-0.377216	-0.440564	-0.411447	-0.382895	-0.369006	-0.32862	-0.275587	-0.250031	-0.409328	-0.48041	-0.487298	-0.462494	-0.407756	-0.342777	-0.0466051	-0.0333808	0.0766292	0.279896	0.236163	0.1346	0.0360528	-0.0189562	-0.0298956	0.198307	0.168671	0.029765	-0.130533	0.194991	0.413488	0.247128	0.360384	0.489743	0.521665	-0.162796	-0.211561	-0.141869	-0.122212	-0.103086	0	0.800031	0.0466593	-0.248668	-0.234114	-0.0857612	0.148117
	-0.0534522	-0.239449	-0.391098	-0.467449	-0.470613	-0.474194	-0.488749	-0.471767	-0.407792	-0.321632	-0.477446	-0.571313	-0.610821	-0.592081	-0.486205	-0.388291	-0.104505	-0.0911402	0.108862	0.335555	0.328807	0.281962	0.213522	0.125139	0.0882773	0.378504	0.328332	0.125031	-0.0583168	0.28937	0.249292	0.0890655	0.408495	0.398162	0.381187	-0.149337	-0.196896	-0.118862	-0.0899394	-0.101009	0.800031	0	0.371791	-0.0671342	-0.0276795	0.0174175	0.104439
	-0.0807232	-0.189781	-0.304186	-0.393078	-0.469416	-0.502653	-0.497827	-0.496354	-0.428659	-0.302595	-0.394398	-0.494221	-0.522367	-0.486319	-0.347212	-0.230505	0.0901934	0.0780809	0.0135235	0.091793	0.114466	0.1228	0.0742411	0.0208376	-0.0742737	0.2092	0.173014	0.0382381	-0.143525	0.311666	-0.023816	-0.0402649	0.17951	0.120706	0.0336738	0.216572	0.185693	0.240697	0.281666	0.269165	0.0466593	0.371791	0	0.459039	0.426582	0.273418	0.0241522
	-0.311838	-0.359079	-0.341628	-0.283913	-0.262109	-0.267001	-0.257676	-0.28034	-0.272562	-0.285966	-0.256422	-0.223139	-0.197813	-0.125359	0.0536082	0.125966	-0.128507	-0.00188509	-0.0330095	-0.199023	-0.123004	-0.0403776	-0.000789551	-0.0406902	-0.132963	0.036765	0.0877843	0.0395252	-0.0391255	0.46576	-0.345227	-0.349995	0.216138	-0.0685649	-0.109225	0.275306	0.305768	0.272237	0.28044	0.259456	-0.248668	-0.0671342	0.459039	0	0.90903	0.486095	0.070984
	-0.381618	-0.411514	-0.367317	-0.284377	-0.224137	-0.191443	-0.148405	-0.156724	-0.145902	-0.334989	-0.258544	-0.165596	-0.0915169	0.00940921	0.178435	0.248132	-0.169645	-0.010203	-0.108398	-0.231671	-0.153149	-0.0464859	0.0542103	0.0579013	0.00284971	0.058641	0.075218	0.010264	0.0330629	0.403999	-0.406969	-0.391714	0.0865613	-0.230344	-0.282787	0.143447	0.175548	0.17222	0.220436	0.22095	-0.234114	-0.0276795	0.426582	0.90903	0	0.557349	0.0897795
	-0.373483	-0.346318	-0.301429	-0.263035	-0.272322	-0.278269	-0.250615	-0.220105	-0.181527	-0.276538	-0.287036	-0.252288	-0.172912	-0.0993172	-0.0262618	0.0834456	-0.032911	0.0431134	0.017294	-0.464877	-0.408413	-0.296433	-0.227065	-0.206436	-0.208374	-0.130672	-0.260313	-0.318233	-0.257553	0.0917256	0.137166	0.212658	-0.135203	-0.20564	-0.348797	0.0470236	0.0134839	0.110284	0.161188	0.163189	-0.0857612	0.0174175	0.273418	0.486095	0.557349	0	0.788787
	-0.209008	-0.227658	-0.263905	-0.295948	-0.320079	-0.324383	-0.313608	-0.268293	-0.224023	-0.0611944	-0.181645	-0.213288	-0.163387	-0.0892629	-0.0398523	0.0529446	0.0831288	0.148827	0.239769	-0.371173	-0.431031	-0.443523	-0.450578	-0.415292	-0.345479	-0.240612	-0.43563	-0.505699	-0.492807	0.00811182	0.480419	0.510068	-0.0280163	-0.0929486	-0.167158	-0.0412706	-0.120679	0.031034	0.0853632	0.0910356	0.148117	0.104439	0.0241522	0.070984	0.0897795	0.788787	0
BOLD FC matrix
	0	0.663941	0.463222	0.448472	0.4053	0.451226	0.338309	0.327057	0.416734	0.480083	0.427513	0.433059	0.381137	0.458746	0.515164	0.411325	0.277404	0.14003	0.301377	0.36299	0.268486	0.307099	0.220604	0.382808	0.357585	0.476705	0.47894	0.473245	0.523424	0.0435593	0.225888	0.243296	0.221323	0.210038	0.204887	0.221119	0.311895	0.301088	0.26493	0.170375	0.19623	0.18647	0.0844861	0.0922023	0.188166	0.154929	0.0454623
	0.663941	0	0.660097	0.463555	0.447068	0.488225	0.299943	0.290658	0.349576	0.501755	0.488334	0.521181	0.416063	0.453401	0.512119	0.350342	0.229427	0.264418	0.363597	0.333939	0.229121	0.294585	0.228901	0.300594	0.274473	0.216898	0.26685	0.305211	0.385743	0.115674	0.292278	0.252052	0.311001	0.175812	0.198019	0.204541	0.128179	0.281012	0.224977	0.10308	0.0504229	0.139697	0.0472416	0.0722884	0.173744	0.109315	0.11404
	0.463222	0.660097	0	0.608476	0.300114	0.3763	0.310205	0.277588	0.332029	0.466988	0.438639	0.417667	0.434778	0.441203	0.456264	0.365971	0.149267	0.301774	0.235816	0.241959	0.19664	0.20265	0.139544	0.166735	0.172039	0.112122	0.0594293	0.0838033	0.209592	0.213818	0.268559	0.234171	0.247048	0.168402	0.125248	0.294118	0.154176	0.224236	0.169883	0.0722489	0.123094	0.218876	0.0778234	0.0660676	0.107603	0.0765571	0.138869
	0.448472	0.463555	0.608476	0	0.784318	0.728546	0.237075	0.280199	0.342785	0.573885	0.45634	0.471596	0.365893	0.394505	0.496134	0.367512	0.154277	0.363555	0.45185	0.286887	0.31913	0.363871	0.242412	0.295108	0.30434	0.195585	0.209116	0.352234	0.237117	0.0181301	0.221465	0.170891	0.179197	0.169611	0.0918703	0.221245	0.214107	0.262625	0.0737128	0.083302	-0.0248673	0.00449578	-0.193343	-0.130123	0.0728384	0.171664	0.0486439
	0.4053	0.447068	0.300114	0.784318	0	0.92571	0.0902343	0.146995	0.169124	0.412612	0.336164	0.416153	0.109605	0.222911	0.35855	0.183279	0.13552	0.241185	0.467039	0.248257	0.222378	0.292008	0.210277	0.271776	0.243381	0.170028	0.226336	0.361993	0.250586	-0.121526	0.217314	0.198377	0.195179	0.166533	0.162859	0.18767	0.321821	0.31264	0.110541	0.0296515	0.0192506	-0.0244317	-0.204772	-0.0907445	0.164643	0.284617	-0.0836409
	0.451226	0.488225	0.3763	0.728546	0.92571	0	0.281285	0.239438	0.295722	0.456224	0.382614	0.454185	0.238499	0.345214	0.416489	0.259267	0.162248	0.305714	0.465927	0.335413	0.252712	0.27505	0.228138	0.270918	0.239746	0.172895	0.186819	0.3063	0.290267	-0.013382	0.246629	0.234532	0.276148	0.160568	0.177772	0.298009	0.26755	0.313724	0.162029	0.0456471	0.0959981	0.106271	-0.0922442	0.0185714	0.219833	0.24682	0.00145815
	0.338309	0.299943	0.310205	0.237075	0.0902343	0.281285	0	0.872463	0.76791	0.339383	0.281772	0.341848	0.610889	0.574793	0.423588	0.511676	0.17963	0.274151	0.170951	0.460172	0.414488	0.379899	0.215781	0.160118	0.14125	0.195076	0.153031	0.203553	0.266781	0.296825	0.325949	0.325449	0.196623	0.288761	0.192509	0.396456	-0.0184705	0.108892	0.208742	0.212031	0.140987	0.139972	0.217377	0.211302	0.260211	0.0708017	0.367111
	0.327057	0.290658	0.277588	0.280199	0.146995	0.239438	0.872463	0	0.814125	0.351992	0.263326	0.283779	0.534416	0.531837	0.404705	0.523255	0.175899	0.234468	0.153001	0.364616	0.35373	0.375929	0.164618	0.101924	0.0945343	0.138504	0.132075	0.226532	0.217743	0.23585	0.282158	0.27524	0.0727088	0.267392	0.158698	0.296337	0.00972564	0.141154	0.157963	0.17975	0.0713933	0.0539946	0.100746	0.0964328	0.179682	0.107669	0.378392
	0.416734	0.349576	0.332029	0.342785	0.169124	0.295722	0.76791	0.814125	0	0.472856	0.444652	0.39706	0.675516	0.655649	0.534653	0.619903	0.156477	0.330576	0.24969	0.469349	0.417857	0.435228	0.262973	0.245862	0.227318	0.199359	0.210184	0.31531	0.349984	0.309373	0.187971	0.180315	0.0926921	0.141429	0.038053	0.275924	-0.111367	0.141622	0.156969	0.12578	0.00235972	0.0428693	0.018787	0.0165094	0.0761437	-0.0346423	0.31891
	0.480083	0.501755	0.466988	0.573885	0.412612	0.456224	0.339383	0.351992	0.472856	0	0.803832	0.590505	0.527492	0.478926	0.555956	0.469573	0.27495	0.399358	0.328026	0.276458	0.246149	0.255977	0.160018	0.235148	0.250106	0.218825	0.230452	0.267927	0.297496	0.119036	0.233746	0.215351	0.241071	0.128907	0.163452	0.191377	0.154608	0.213391	0.1747	0.195232	-0.00061515	0.0174394	-0.00295187	0.035681	0.0855155	0.0558711	0.0828435
	0.427513	0.488334	0.438639	0.45634	0.336164	0.382614	0.281772	0.263326	0.444652	0.803832	0	0.772497	0.524588	0.459971	0.481294	0.391826	0.262931	0.338013	0.308641	0.219195	0.184746	0.164236	0.0932527	0.21906	0.245561	0.212451	0.232642	0.233925	0.293672	0.179786	0.173728	0.147657	0.232098	0.079115	0.0977523	0.111593	0.0978984	0.241638	0.250317	0.18767	-0.0578152	0.0441063	-0.0258305	-0.0175037	0.0444541	-0.0112755	0.0319891
	0.433059	0.521181	0.417667	0.471596	0.416153	0.454185	0.341848	0.283779	0.39706	0.590505	0.772497	0	0.579692	0.465416	0.461081	0.345134	0.293851	0.293845	0.30415	0.297913	0.196572	0.173269	0.137619	0.244843	0.257039	0.217678	0.245592	0.281891	0.303894	0.136222	0.271267	0.214934	0.263126	0.12881	0.162146	0.235511	0.168758	0.244271	0.228918	0.18511	-0.0451093	0.0969502	0.0338514	0.0483055	0.143584	0.0817645	0.0499085
	0.381137	0.416063	0.434778	0.365893	0.109605	0.238499	0.610889	0.534416	0.675516	0.527492	0.524588	0.579692	0	0.830872	0.562747	0.550075	0.209758	0.398261	0.292265	0.46594	0.407918	0.331816	0.253695	0.284249	0.284212	0.155377	0.117451	0.250829	0.337785	0.294884	0.149798	0.0830295	0.145222	0.0657094	-0.0274175	0.233432	-0.0925041	0.206614	0.225256	0.190937	-0.092043	0.0158141	-0.0104669	0.0108129	0.0432429	-0.126115	0.238141
	0.458746	0.453401	0.441203	0.394505	0.222911	0.345214	0.574793	0.531837	0.655649	0.478926	0.459971	0.465416	0.830872	0	0.744198	0.548495	0.210314	0.3599	0.380083	0.462599	0.42386	0.369116	0.235711	0.336957	0.324249	0.144378	0.145174	0.276796	0.379849	0.316271	0.199967	0.160698	0.20455	0.142292	0.049261	0.271749	0.0467805	0.270767	0.312053	0.250423	-0.029463	0.0205624	-0.0146334	0.013207	0.0828371	-0.0314808	0.165895
	0.515164	0.512119	0.456264	0.496134	0.35855	0.416489	0.423588	0.404705	0.534653	0.555956	0.481294	0.461081	0.562747	0.744198	0	0.669435	0.190733	0.364696	0.427667	0.507869	0.448333	0.397814	0.199837	0.29656	0.286487	0.238055	0.280313	0.408258	0.499801	0.159067	0.282161	0.244848	0.205432	0.208538	0.138105	0.270469	0.140898	0.178974	0.150742	0.14227	0.0417231	-0.0185479	0.0252935	0.0762217	0.155447	0.0892847	0.117042
	0.411325	0.350342	0.365971	0.367512	0.183279	0.259267	0.511676	0.523255	0.619903	0.469573	0.391826	0.345134	0.550075	0.548495	0.669435	0	0.169641	0.397907	0.256243	0.433903	0.376408	0.360286	0.268971	0.236914	0.205852	0.163934	0.141295	0.265564	0.38469	0.23345	0.136539	0.152347	0.0388476	0.140524	0.0254266	0.132519	-0.0295636	0.0942333	0.133588	0.24919	0.00553671	-0.0230557	-0.00972044	-7.77096e-05	0.0363071	0.0343601	0.298978
	0.277404	0.229427	0.149267	0.154277	0.13552	0.162248	0.17963	0.175899	0.156477	0.27495	0.262931	0.293851	0.209758	0.210314	0.190733	0.169641	0	0.494284	0.180337	0.279683	0.288255	0.270601	0.346999	0.411724	0.416423	0.230804	0.211003	0.127736	0.149967	0.160428	0.465167	0.452347	0.49414	0.452709	0.524948	0.3891	0.455873	0.47272	0.496684	0.427064	0.367462	0.348837	0.368838	0.405321	0.530512	0.429409	0.220655
	0.14003	0.264418	0.301774	0.363555	0.241185	0.305714	0.274151	0.234468	0.330576	0.399358	0.338013	0.293845	0.398261	0.3599	0.364696	0.397907	0.494284	0	0.45763	0.397935	0.39466	0.371395	0.29002	0.254433	0.271339	0.114625	0.0749022	0.122577	0.136067	0.246971	0.184954	0.179302	0.374462	0.142557	0.145948	0.276292	0.0483758	0.304387	0.24969	0.35252	0.0831303	0.15146	-0.0478124	0.0198197	0.14371	0.0956602	0.274596
	0.301377	0.363597	0.235816	0.45185	0.467039	0.465927	0.170951	0.153001	0.24969	0.328026	0.308641	0.30415	0.292265	0.380083	0.427667	0.256243	0.180337	0.45763	0	0.456566	0.442453	0.342318	0.172081	0.222525	0.203543	0.252972	0.273231	0.409706	0.311102	0.133284	0.0580845	0.00883549	0.332683	0.0537482	0.0534922	0.19384	0.0921117	0.381898	0.293405	0.218803	-0.101752	-0.0849562	-0.360057	-0.263442	-0.00605923	0.0397832	-0.0182147
	0.36299	0.333939	0.241959	0.286887	0.248257	0.335413	0.460172	0.364616	0.469349	0.276458	0.219195	0.297913	0.46594	0.462599	0.507869	0.433903	0.279683	0.397935	0.456566	0	0.815714	0.534691	0.356097	0.34151	0.331413	0.237846	0.217602	0.385786	0.417479	0.266039	0.258235	0.236601	0.417545	0.264914	0.240112	0.381233	0.0587181	0.17895	0.231596	0.223816	0.126019	0.100596	0.0301189	0.131706	0.287008	0.169383	0.206583
	0.268486	0.229121	0.19664	0.31913	0.222378	0.252712	0.414488	0.35373	0.417857	0.246149	0.184746	0.196572	0.407918	0.42386	0.448333	0.376408	0.288255	0.39466	0.442453	0.815714	0	0.699043	0.334713	0.257939	0.276831	0.250598	0.243178	0.414775	0.40622	0.205299	0.293999	0.294893	0.36716	0.317724	0.26311	0.268734	0.0584409	0.138074	0.192811	0.269174	0.109966	0.0758286	0.00560817	0.0977883	0.273774	0.176996	0.168019
	0.307099	0.294585	0.20265	0.363871	0.292008	0.27505	0.379899	0.375929	0.435228	0.255977	0.164236	0.173269	0.331816	0.369116	0.397814	0.360286	0.270601	0.371395	0.342318	0.534691	0.699043	0	0.684775	0.411234	0.382299	0.269438	0.300949	0.404003	0.332768	0.207965	0.297138	0.289782	0.321673	0.263457	0.239425	0.253916	0.122728	0.202307	0.105555	0.168634	0.0417031	-0.0108005	0.0084777	0.0740747	0.244219	0.163964	0.153092
	0.220604	0.228901	0.139544	0.242412	0.210277	0.228138	0.215781	0.164618	0.262973	0.160018	0.0932527	0.137619	0.253695	0.235711	0.199837	0.268971	0.346999	0.29002	0.172081	0.356097	0.334713	0.684775	0	0.72712	0.571786	0.165739	0.135274	0.136087	0.169122	0.261223	0.191892	0.206017	0.29979	0.125554	0.170705	0.267422	0.130653	0.231585	0.182327	0.184516	0.0972277	0.0503971	0.0568477	0.103253	0.2037	0.0584622	0.14877
	0.382808	0.300594	0.166735	0.295108	0.271776	0.270918	0.160118	0.101924	0.245862	0.235148	0.21906	0.244843	0.284249	0.336957	0.29656	0.236914	0.411724	0.254433	0.222525	0.34151	0.257939	0.411234	0.72712	0	0.921821	0.297033	0.278399	0.213414	0.2724	0.175	0.186881	0.204463	0.330924	0.136705	0.225041	0.223414	0.211293	0.297449	0.280203	0.251707	0.08017	0.00191543	0.0391177	0.0593667	0.149247	0.000898441	0.0158881
	0.357585	0.274473	0.172039	0.30434	0.243381	0.239746	0.14125	0.0945343	0.227318	0.250106	0.245561	0.257039	0.284212	0.324249	0.286487	0.205852	0.416423	0.271339	0.203543	0.331413	0.276831	0.382299	0.571786	0.921821	0	0.305786	0.269995	0.171005	0.252714	0.191985	0.203818	0.207643	0.348211	0.18474	0.261584	0.218289	0.202311	0.253286	0.256175	0.285283	0.0914271	0.0524683	0.0539285	0.0905839	0.184599	0.0397509	0.0177496
	0.476705	0.216898	0.112122	0.195585	0.170028	0.172895	0.195076	0.138504	0.199359	0.218825	0.212451	0.217678	0.155377	0.144378	0.238055	0.163934	0.230804	0.114625	0.252972	0.237846	0.250598	0.269438	0.165739	0.297033	0.305786	0	0.890016	0.611212	0.440785	0.0336375	0.231876	0.222108	0.230627	0.271662	0.243746	0.200164	0.160936	0.144973	0.173863	0.121386	0.100708	0.0752739	0.118623	0.111	0.169241	0.0963389	0.0275989
	0.47894	0.26685	0.0594293	0.209116	0.226336	0.186819	0.153031	0.132075	0.210184	0.230452	0.232642	0.245592	0.117451	0.145174	0.280313	0.141295	0.211003	0.0749022	0.273231	0.217602	0.243178	0.300949	0.135274	0.278399	0.269995	0.890016	0	0.757028	0.48384	-0.0687608	0.214507	0.21375	0.138077	0.224638	0.210075	0.0812199	0.131505	0.122145	0.110301	0.0803112	0.0523315	-0.0130015	0.0704678	0.0592004	0.141005	0.0938104	-0.0628463
	0.473245	0.305211	0.0838033	0.352234	0.361993	0.3063	0.203553	0.226532	0.31531	0.267927	0.233925	0.281891	0.250829	0.276796	0.408258	0.265564	0.127736	0.122577	0.409706	0.385786	0.414775	0.404003	0.136087	0.213414	0.171005	0.611212	0.757028	0	0.642342	-0.1152	0.161983	0.122378	0.0198446	0.117376	0.0802468	0.00929686	0.0818292	0.15587	0.051809	0.0192958	-0.131567	-0.137479	-0.150076	-0.149039	-0.00480948	0.0132323	-0.185291
	0.523424	0.385743	0.209592	0.237117	0.250586	0.290267	0.266781	0.217743	0.349984	0.297496	0.293672	0.303894	0.337785	0.379849	0.499801	0.38469	0.149967	0.136067	0.311102	0.417479	0.40622	0.332768	0.169122	0.2724	0.252714	0.440785	0.48384	0.642342	0	0.0884288	0.196752	0.201347	0.177957	0.152102	0.176189	0.0767757	0.0743407	0.136379	0.1279	0.0597536	0.0710642	0.0286873	0.0425942	0.0685762	0.122916	-0.00355849	-0.119359
	0.0435593	0.115674	0.213818	0.0181301	-0.121526	-0.013382	0.296825	0.23585	0.309373	0.119036	0.179786	0.136222	0.294884	0.316271	0.159067	0.23345	0.160428	0.246971	0.133284	0.266039	0.205299	0.207965	0.261223	0.175	0.191985	0.0336375	-0.0687608	-0.1152	0.0884288	0	0.112542	0.108114	0.291746	0.0841906	0.143011	0.244112	-0.0713544	0.092767	0.275552	0.401039	0.016411	0.0874419	0.0530101	0.0462838	0.0661655	-0.0845314	0.178419
	0.225888	0.292278	0.268559	0.221465	0.217314	0.246629	0.325949	0.282158	0.187971	0.233746	0.173728	0.271267	0.149798	0.199967	0.282161	0.136539	0.465167	0.184954	0.0580845	0.258235	0.293999	0.297138	0.191892	0.186881	0.203818	0.231876	0.214507	0.161983	0.196752	0.112542	0	0.931303	0.592158	0.785496	0.804613	0.439674	0.317205	0.112388	0.222442	0.266035	0.447867	0.353847	0.613002	0.633812	0.673145	0.468509	0.1741
	0.243296	0.252052	0.234171	0.170891	0.198377	0.234532	0.325449	0.27524	0.180315	0.215351	0.147657	0.214934	0.0830295	0.160698	0.244848	0.152347	0.452347	0.179302	0.00883549	0.236601	0.294893	0.289782	0.206017	0.204463	0.207643	0.222108	0.21375	0.122378	0.201347	0.108114	0.931303	0	0.590436	0.78206	0.833017	0.406884	0.342567	0.056166	0.23053	0.302453	0.480727	0.364656	0.650683	0.665212	0.697123	0.491935	0.177459
	0.221323	0.311001	0.247048	0.179197	0.195179	0.276148	0.196623	0.0727088	0.0926921	0.241071	0.232098	0.263126	0.145222	0.20455	0.205432	0.0388476	0.49414	0.374462	0.332683	0.417545	0.36716	0.321673	0.29979	0.330924	0.348211	0.230627	0.138077	0.0198446	0.177957	0.291746	0.592158	0.590436	0	0.483045	0.675537	0.503065	0.265247	0.225458	0.344116	0.317953	0.440752	0.43331	0.43491	0.528005	0.606538	0.385249	0.191467
	0.210038	0.175812	0.168402	0.169611	0.166533	0.160568	0.288761	0.267392	0.141429	0.128907	0.079115	0.12881	0.0657094	0.142292	0.208538	0.140524	0.452709	0.142557	0.0537482	0.264914	0.317724	0.263457	0.125554	0.136705	0.18474	0.271662	0.224638	0.117376	0.152102	0.0841906	0.785496	0.78206	0.483045	0	0.757513	0.363324	0.326533	0.160861	0.328119	0.289213	0.46574	0.33275	0.578225	0.604853	0.728642	0.644926	0.247348
	0.204887	0.198019	0.125248	0.0918703	0.162859	0.177772	0.192509	0.158698	0.038053	0.163452	0.0977523	0.162146	-0.0274175	0.049261	0.138105	0.0254266	0.524948	0.145948	0.0534922	0.240112	0.26311	0.239425	0.170705	0.225041	0.261584	0.243746	0.210075	0.0802468	0.176189	0.143011	0.804613	0.833017	0.675537	0.757513	0	0.390363	0.414311	0.145496	0.312945	0.320841	0.515018	0.4211	0.631879	0.672511	0.734575	0.557413	0.13428
	0.221119	0.204541	0.294118	0.221245	0.18767	0.298009	0.396456	0.296337	0.275924	0.191377	0.111593	0.235511	0.233432	0.271749	0.270469	0.132519	0.3891	0.276292	0.19384	0.381233	0.268734	0.253916	0.267422	0.223414	0.218289	0.200164	0.0812199	0.00929686	0.0767757	0.244112	0.439674	0.406884	0.503065	0.363324	0.390363	0	0.518992	0.363047	0.276213	0.0674109	0.368594	0.359853	0.348107	0.416888	0.478415	0.446862	0.373573
	0.311895	0.128179	0.154176	0.214107	0.321821	0.26755	-0.0184705	0.00972564	-0.111367	0.154608	0.0978984	0.168758	-0.0925041	0.0467805	0.140898	-0.0295636	0.455873	0.0483758	0.0921117	0.0587181	0.0584409	0.122728	0.130653	0.211293	0.202311	0.160936	0.131505	0.0818292	0.0743407	-0.0713544	0.317205	0.342567	0.265247	0.326533	0.414311	0.518992	0	0.635423	0.491646	0.164207	0.339782	0.170455	0.153917	0.196779	0.370385	0.533846	-0.0819581
	0.301088	0.281012	0.224236	0.262625	0.31264	0.313724	0.108892	0.141154	0.141622	0.213391	0.241638	0.244271	0.206614	0.270767	0.178974	0.0942333	0.47272	0.304387	0.381898	0.17895	0.138074	0.202307	0.231585	0.297449	0.253286	0.144973	0.122145	0.15587	0.136379	0.092767	0.112388	0.056166	0.225458	0.160861	0.145496	0.363047	0.635423	0	0.701686	0.118569	0.0941596	0.100257	-0.104223	-0.0848812	0.151856	0.29877	0.0553101
	0.26493	0.224977	0.169883	0.0737128	0.110541	0.162029	0.208742	0.157963	0.156969	0.1747	0.250317	0.228918	0.225256	0.312053	0.150742	0.133588	0.496684	0.24969	0.293405	0.231596	0.192811	0.105555	0.182327	0.280203	0.256175	0.173863	0.110301	0.051809	0.1279	0.275552	0.222442	0.23053	0.344116	0.328119	0.312945	0.276213	0.491646	0.701686	0	0.579816	0.234753	0.159976	0.0513536	0.0536705	0.265623	0.30556	0.102195
	0.170375	0.10308	0.0722489	0.083302	0.0296515	0.0456471	0.212031	0.17975	0.12578	0.195232	0.18767	0.18511	0.190937	0.250423	0.14227	0.24919	0.427064	0.35252	0.218803	0.223816	0.269174	0.168634	0.184516	0.251707	0.285283	0.121386	0.0803112	0.0192958	0.0597536	0.401039	0.266035	0.302453	0.317953	0.289213	0.320841	0.0674109	0.164207	0.118569	0.579816	0	0.158332	0.0657912	0.0492412	0.0550122	0.185573	0.115143	0.109103
	0.19623	0.0504229	0.123094	-0.0248673	0.0192506	0.0959981	0.140987	0.0713933	0.00235972	-0.00061515	-0.0578152	-0.0451093	-0.092043	-0.029463	0.0417231	0.00553671	0.367462	0.0831303	-0.101752	0.126019	0.109966	0.0417031	0.0972277	0.08017	0.0914271	0.100708	0.0523315	-0.131567	0.0710642	0.016411	0.447867	0.480727	0.440752	0.46574	0.515018	0.368594	0.339782	0.0941596	0.234753	0.158332	0	0.70805	0.616863	0.685583	0.660726	0.471819	0.208259
	0.18647	0.139697	0.218876	0.00449578	-0.0244317	0.106271	0.139972	0.0539946	0.0428693	0.0174394	0.0441063	0.0969502	0.0158141	0.0205624	-0.0185479	-0.0230557	0.348837	0.15146	-0.0849562	0.100596	0.0758286	-0.0108005	0.0503971	0.00191543	0.0524683	0.0752739	-0.0130015	-0.137479	0.0286873	0.0874419	0.353847	0.364656	0.43331	0.33275	0.4211	0.359853	0.170455	0.100257	0.159976	0.0657912	0.70805	0	0.619833	0.57609	0.5226	0.370298	0.272438
	0.0844861	0.0472416	0.0778234	-0.193343	-0.204772	-0.0922442	0.217377	0.100746	0.018787	-0.00295187	-0.0258305	0.0338514	-0.0104669	-0.0146334	0.0252935	-0.00972044	0.368838	-0.0478124	-0.360057	0.0301189	0.00560817	0.0084777	0.0568477	0.0391177	0.0539285	0.118623	0.0704678	-0.150076	0.0425942	0.0530101	0.613002	0.650683	0.43491	0.578225	0.631879	0.348107	0.153917	-0.104223	0.0513536	0.0492412	0.616863	0.619833	0	0.930609	0.726676	0.403107	0.291298
	0.0922023	0.0722884	0.0660676	-0.130123	-0.0907445	0.0185714	0.211302	0.0964328	0.0165094	0.035681	-0.0175037	0.0483055	0.0108129	0.013207	0.0762217	-7.77096e-05	0.405321	0.0198197	-0.263442	0.131706	0.0977883	0.0740747	0.103253	0.0593667	0.0905839	0.111	0.0592004	-0.149039	0.0685762	0.0462838	0.633812	0.665212	0.528005	0.604853	0.672511	0.416888	0.196779	-0.0848812	0.0536705	0.0550122	0.685583	0.57609	0.930609	0	0.857869	0.494832	0.303935
	0.188166	0.173744	0.107603	0.0728384	0.164643	0.219833	0.260211	0.179682	0.0761437	0.0855155	0.0444541	0.143584	0.0432429	0.0828371	0.155447	0.0363071	0.530512	0.14371	-0.00605923	0.287008	0.273774	0.244219	0.2037	0.149247	0.184599	0.169241	0.141005	-0.00480948	0.122916	0.0661655	0.673145	0.697123	0.606538	0.728642	0.734575	0.478415	0.370385	0.151856	0.265623	0.185573	0.660726	0.5226	0.726676	0.857869	0	0.727709	0.27895
	0.154929	0.109315	0.0765571	0.171664	0.284617	0.24682	0.0708017	0.107669	-0.0346423	0.0558711	-0.0112755	0.0817645	-0.126115	-0.0314808	0.0892847	0.0343601	0.429409	0.0956602	0.0397832	0.169383	0.176996	0.163964	0.0584622	0.000898441	0.0397509	0.0963389	0.0938104	0.0132323	-0.00355849	-0.0845314	0.468509	0.491935	0.385249	0.644926	0.557413	0.446862	0.533846	0.29877	0.30556	0.115143	0.471819	0.370298	0.403107	0.494832	0.727709	0	0.362377
	0.0454623	0.11404	0.138869	0.0486439	-0.0836409	0.00145815	0.367111	0.378392	0.31891	0.0828435	0.0319891	0.0499085	0.238141	0.165895	0.117042	0.298978	0.220655	0.274596	-0.0182147	0.206583	0.168019	0.153092	0.14877	0.0158881	0.0177496	0.0275989	-0.0628463	-0.185291	-0.119359	0.178419	0.1741	0.177459	0.191467	0.247348	0.13428	0.373573	-0.0819581	0.0553101	0.102195	0.109103	0.208259	0.272438	0.291298	0.303935	0.27895	0.362377	0

## Sheet: Fig 1 c
BOLD FC	SEEG FC
0.296479	0.567641
0.103387	0.35896
0.292638	0.548203
0.0962614	0.0878842			BOLD and SEEG white matter FC series, while Euclidean distances between pairs of regions were regressed out from both BOLD and SEEG FC.
0.10372	0.354265
0.241014	0.564401
0.0607169	-0.0803306
0.0948599	0.187413
-0.0597211	0.449986
0.416859	0.592718
0.114267	-0.151604
0.143641	0.0930573
0.0240898	0.355066
0.368711	0.530602
0.558248	0.613185
0.00897711	-0.246604
-0.0370138	-0.0239752
-0.0343785	0.233129
-0.115133	0.433777
-0.269601	0.55906
-0.086175	0.609633
0.00534992	-0.314643
-0.0386743	-0.115947
-0.0593713	0.128072
-0.0643843	0.338384
-0.205215	0.486097
-0.120398	0.566535
0.505001	0.616536
0.102653	-0.351059
0.0278702	-0.179492
0.00269738	0.0432491
0.00582833	0.252318
-0.17546	0.403438
-0.0564862	0.494077
0.408075	0.568483
0.446665	0.608289
0.13038	0.349785
0.147129	0.445622
0.109483	0.431341
0.216575	0.292011
0.0584819	0.163766
0.107188	0.0747552
-0.00354132	-0.0488944
0.0157179	-0.143403
0.14354	-0.227366
0.0844822	0.293111
0.139464	0.467618
0.0850758	0.554383
0.100113	0.497332
-0.0198368	0.40799
0.0296459	0.33151
-0.0662863	0.217368
-0.0787758	0.110092
0.109087	0.00248308
0.436371	0.553917
0.0970499	0.0722487
0.17884	0.29075
0.0696675	0.475433
0.119129	0.539203
0.0612077	0.541133
0.0994984	0.515079
-0.00993886	0.44716
-0.0632745	0.360092
0.0558155	0.248518
0.23067	0.355964
0.405036	0.553527
0.0523432	-0.10433
0.0806472	0.109082
0.0931676	0.323412
0.0188063	0.448982
-0.241743	0.511568
-0.115153	0.531996
0.257519	0.521917
0.183825	0.46888
0.329497	0.36707
0.175284	0.167393
0.164754	0.421085
0.212233	0.589433
0.13728	-0.252241
0.125126	-0.0805082
0.106412	0.12172
0.0536612	0.273485
-0.123235	0.378601
-0.0049926	0.434508
0.222435	0.465283
0.179784	0.434976
0.30627	0.340883
0.134344	0.0317986
0.107764	0.27991
0.105582	0.497505
0.463411	0.592644
0.201099	-0.371876
0.191119	-0.254933
0.128539	-0.0787394
0.162004	0.078427
0.0185045	0.195903
0.0713163	0.254205
0.0745386	0.287184
0.0536462	0.254713
0.183921	0.167735
0.218999	-0.0792717
0.136711	0.129639
0.108873	0.348845
0.202911	0.458672
0.376737	0.56511
0.104709	-0.404063
0.0367003	-0.329658
0.0454622	-0.191525
0.040369	-0.0531164
-0.15016	0.0585738
-0.0799451	0.118371
0.167501	0.163099
0.175379	0.147236
0.270149	0.0889527
0.140242	-0.175068
0.0548693	0.00508391
0.000551769	0.21373
0.197865	0.337002
0.18866	0.482051
0.301974	0.597738
0.00798431	0.11477
-0.0424559	0.0433901
-0.124565	-0.0993217
-0.120957	-0.21067
-0.140548	-0.26066
-0.114069	-0.251222
-0.0963487	-0.214998
-0.0991602	-0.157786
-0.117095	-0.072997
-0.0113555	-0.0840164
-0.0256399	-0.138488
0.00364188	-0.199583
-0.0814246	-0.201252
-0.0811566	-0.180109
-0.100331	-0.21863
-0.120332	-0.181472
-0.124555	0.0963617
-0.00303251	0.0404717
0.0319333	-0.0960972
0.091832	-0.206327
-0.0318825	-0.254262
0.031861	-0.245637
8.22862e-05	-0.225063
-0.0392414	-0.192572
0.0577961	-0.142001
0.117109	-0.0652779
0.0529778	-0.107496
0.00659989	-0.163488
0.109426	-0.17875
0.0701288	-0.133019
0.0746641	-0.118319
0.108297	-0.119046
0.126823	0.449328
0.0529569	0.168162
0.111344	0.0514704
-0.0199066	-0.119828
0.193055	-0.276638
0.205601	-0.371995
0.202309	-0.421904
-0.0943629	-0.473348
-0.113497	-0.482547
-0.0174645	-0.485761
0.0603074	0.0687273
0.0369028	-0.0653216
0.0288141	-0.201793
0.0138023	-0.278989
0.0990076	-0.229098
0.144539	-0.145054
-0.0283396	-0.141311
-0.164246	0.172249
0.105421	0.303302
0.118649	0.326916
0.0972133	0.209088
0.0128513	0.0463859
0.0653961	-0.0637792
0.0343853	-0.100469
0.12916	-0.0965621
0.26154	-0.0868728
0.173603	-0.0679063
0.285958	0.00182813
0.0516645	0.0763958
0.00199654	-0.0502913
0.0883132	-0.1809
0.263943	-0.248435
0.268204	-0.284809
0.321079	-0.281908
0.254719	-0.291632
0.0972656	0.251573
0.22292	0.225584
0.303851	0.409688
0.0317587	0.159117
9.59676e-06	0.0970187
-0.0248532	0.0292647
0.105254	0.00939595
0.0161223	0.00902728
0.0540741	0.0172508
0.223471	0.0325969
0.170333	0.0545328
0.242081	0.127811
0.0288768	-0.0560669
-0.0249342	-0.122413
-0.00551303	-0.181367
0.213432	-0.222232
0.236974	-0.261872
0.269049	-0.254798
0.204728	-0.259733
0.112294	0.161532
0.226133	0.119019
0.296304	0.239206
0.448254	0.573702
0.0779854	-0.0691701
0.0730867	-0.0545081
-0.0112289	0.00360037
0.157609	0.0929852
0.0933664	0.138391
0.0840268	0.159247
0.196496	0.189697
0.200146	0.222466
0.267067	0.296661
0.0462336	-0.210486
-0.0379188	-0.186303
-0.0212949	-0.138504
0.144849	-0.127772
0.189746	-0.145176
0.226042	-0.115338
0.196115	-0.0985027
0.101174	0.0719913
0.209428	0.0141861
0.202796	0.0861462
0.174856	0.355971
0.331581	0.537857
-0.000893201	-0.157124
0.0150196	-0.102412
-0.066718	0.0247423
0.0437673	0.172254
0.019252	0.256957
0.0447322	0.298118
0.0399959	0.340835
-0.00354729	0.376283
0.10243	0.440543
-0.0421852	-0.250981
-0.101366	-0.151768
-0.0494119	-0.0245732
0.0742567	0.0248151
0.0638667	0.0363453
0.0355883	0.088131
0.11232	0.11709
0.184182	0.0367797
0.134685	-0.00518794
0.0392478	0.0383712
0.00388955	0.150876
-0.0251214	0.384404
0.317315	0.579833
0.168927	-0.172241
0.094329	-0.117035
-0.0319116	0.0176408
0.104079	0.162773
0.0883676	0.261731
0.0951273	0.327473
-0.0080508	0.396197
-0.058626	0.456158
0.0929338	0.529314
0.0404895	-0.237931
0.0319816	-0.123774
0.0653496	0.0244839
0.112345	0.102371
0.172643	0.145932
0.139839	0.201661
0.0877872	0.243899
0.255581	0.13099
0.10579	0.0686359
0.0964317	0.0885071
-0.0030729	0.00264369
-0.0942705	0.206075
0.0513993	0.431617
0.359658	0.554846
0.151321	-0.0164679
0.0758244	0.0335748
-0.018991	0.130571
0.120928	0.219782
0.0675885	0.28397
0.0715725	0.339895
-0.0193024	0.400783
-0.0583993	0.462202
0.0820059	0.532493
0.0629983	-0.100242
0.0660301	-0.0106783
0.0850896	0.0986416
0.119849	0.165096
0.167473	0.204977
0.1373	0.240411
0.0642569	0.279295
0.267013	0.195977
0.129445	0.152961
0.0842394	0.229064
-0.00554518	0.0368414
-0.0677539	0.161692
0.0300888	0.330195
0.211949	0.45237
0.554359	0.57116
0.250631	0.0262736
-0.00163746	0.0157567
-0.0988651	0.0257746
-0.00784753	0.0510126
-0.0258435	0.0643871
-0.0154116	0.0631924
0.0143415	0.0684227
-0.0346571	0.0705971
0.0337778	0.138314
0.00977351	0.00700316
0.0108626	-0.0720172
0.0235664	-0.147979
-0.0312437	-0.181075
-0.034743	-0.164998
0.0664424	-0.103137
-0.000160888	-0.0504403
0.056749	0.18887
-0.0518531	0.187758
0.109246	0.289835
-0.109796	0.283924
-0.101272	0.363358
-0.0846478	0.351736
-0.187911	0.273973
-0.0536787	0.161047
-0.0402298	0.140018
0.26045	-0.0506544
0.0559001	-0.0723386
-0.14397	-0.0377983
0.0132713	0.041704
0.0380531	0.0948186
0.00610129	0.112962
-0.020115	0.133727
-0.0334974	0.137397
0.052192	0.18405
0.0289862	-0.182128
0.0386341	-0.193044
0.059055	-0.177199
-0.0616007	-0.167472
-0.0263832	-0.156687
0.116259	-0.100191
-0.0152472	-0.0790697
0.0434731	0.0863004
-0.0850394	0.0381634
0.136071	0.178918
-0.124492	0.341653
-0.104367	0.492117
-0.0507942	0.553365
-0.218655	0.500976
-0.0750872	0.365802
-0.0805582	0.274661
0.522554	0.494743
0.262342	0.000337585
0.10185	0.0182844
-0.112006	0.103667
0.16398	0.222467
0.181302	0.289971
0.133174	0.31269
0.0379999	0.334913
0.0685522	0.339628
0.164909	0.36717
0.0740507	-0.177233
0.0475011	-0.0995623
0.102933	-0.00436491
0.0793513	0.0360752
0.112806	0.0185112
0.251767	0.025203
0.116579	0.0166981
-0.0331957	0.030456
-0.0307575	-0.0852526
0.279174	0.0383841
0.0499439	0.183352
0.0727714	0.366027
0.0565767	0.499252
-0.215503	0.514485
-0.140334	0.438698
-0.182288	0.345785
0.251376	0.202879
0.389567	0.506408
0.327708	-0.00562447
0.197572	0.0839885
0.0289735	0.254944
0.0640547	0.430716
0.0850872	0.53013
0.132335	0.573871
0.11642	0.616678
0.074956	0.643129
0.214776	0.651212
0.118808	-0.0587109
0.122427	0.115907
0.140105	0.298086
0.181467	0.383808
0.231009	0.37762
0.358449	0.362334
0.250835	0.341833
0.00242644	-0.0452205
-0.00386799	-0.139383
0.193993	-0.011494
0.0952365	-0.140865
0.0771268	0.0401611
-0.00289046	0.253908
-0.172647	0.389026
-0.0747248	0.410578
-0.0984968	0.353624
0.0962029	-0.148767
0.131632	0.185911
0.282509	0.464784
-0.163083	-0.00197416
-0.0847718	-0.201342
0.0196787	-0.338625
-0.169607	-0.362377
-0.302769	-0.29273
-0.188054	-0.228301
0.128798	-0.151161
0.0745336	-0.104936
0.154826	-0.0680389
-0.0638043	-0.0371326
0.00364612	-0.121855
-0.0331522	-0.131776
0.132336	-0.0751272
0.160599	0.0574337
0.0103198	0.23242
0.0916701	0.322637
0.0194298	0.450466
0.112226	0.517359
0.017744	0.643339
-0.0121848	-0.0855143
-0.072744	-0.155078
-0.0692992	-0.244445
-0.0146823	-0.273586
-0.0989865	-0.2522
-0.0795575	-0.304748
-0.224311	-0.00999978
-0.32554	0.00606131
-0.370336	-0.118659
-0.162075	-0.237677
-0.0148423	0.027495
0.0581287	-0.0602737
0.041094	-0.191562
0.000768082	-0.29808
0.00346524	-0.335091
0.039693	-0.317477
0.125986	-0.267073
0.0892197	-0.163339
0.00210553	-0.0909336
0.0125267	-0.04177
-0.040687	-0.207131
0.0637274	-0.276913
-0.0508008	-0.232701
0.00636137	-0.171974
0.0955975	-0.136174
-0.0429391	-0.0533654
0.269013	0.337074
-0.00441115	0.341014
-0.110558	0.551402
-0.0518148	-0.222109
-0.0138709	-0.334235
-0.00778765	-0.442348
-0.109415	-0.538586
-0.110227	-0.499389
-0.0886013	-0.40032
-0.0625432	-0.406301
-0.0769738	-0.456591
-0.125988	-0.462892
-0.082747	-0.418972
-0.194628	-0.0834906
0.0100534	0.0677319
0.0253988	0.0472594
0.0142038	-0.024325
-0.0423106	-0.101822
-0.00798143	-0.148579
0.0350782	-0.139845
0.13296	-0.0920884
0.0897638	0.00462338
0.00189909	0.0720067
0.00173258	0.0314108
-0.0591538	-0.0608484
0.0149987	-0.0885893
-0.109967	-0.0284181
-0.025311	0.0197376
0.0658751	0.0283354
-0.0195473	0.107416
0.263113	0.365749
-0.00315558	0.382795
-0.152947	0.503397
-0.0711583	-0.409039
-0.0114811	-0.500797
-0.0144099	-0.546658
-0.0952638	-0.594375
-0.0932627	-0.537071
-0.0859692	-0.427028
-0.0711277	-0.535111
-0.0771943	-0.593465
-0.165663	-0.539587
-0.0792934	-0.395562
-0.202434	-0.234764
0.563842	0.582895
0.0106191	0.0453059
0.106903	-0.153775
0.0496386	-0.323262
-0.0114545	-0.394037
0.0113545	-0.37061
0.0992058	-0.336949
0.0266188	-0.29741
-0.0903124	-0.238639
-0.0633018	-0.164019
0.0502677	-0.00308664
0.0481106	-0.176369
0.086014	-0.272469
-0.0249595	-0.284553
0.0413448	-0.209241
0.0492465	-0.0671058
-0.11028	0.0174477
0.325964	0.360667
0.213017	0.33097
0.191763	0.678217
0.12082	0.22184
0.0697231	0.129367
0.0242705	-0.0281864
0.00316694	-0.146956
0.0358045	-0.151505
0.0552758	-0.158411
-0.0551606	0.135452
-0.147299	0.146746
-0.264479	0.00185225
-0.102433	-0.245213
-0.0240028	0.466559
0.247575	-0.0389158
0.238227	-0.33194
-0.0259831	0.160751
-0.0533416	-0.00647527
-0.0538102	-0.170513
-0.0456001	-0.271677
-0.041619	-0.32002
-0.0404799	-0.350832
0.0948616	-0.370962
0.0806774	-0.344291
-0.0380663	-0.311983
-0.0898094	-0.0466411
-0.13266	-0.221306
-0.0759656	-0.356364
-0.132011	-0.419246
-0.0483317	-0.442653
0.0250529	-0.376317
-0.035787	-0.358488
0.253619	0.0705076
-0.0493541	0.0420124
-0.116433	0.372144
-0.0547312	0.216454
-0.000820755	0.186267
-0.0530091	0.0514521
-0.187951	-0.103965
-0.173079	-0.19556
-0.120686	-0.263483
-0.0407262	-0.180724
-0.0852759	0.0285429
-0.189297	0.0341865
-0.146204	-0.0950366
-0.201224	0.179873
0.437679	0.124489
0.435679	-0.0381099
0.149945	0.167605
-0.0249562	0.144212
-0.0250146	-0.03164
-0.090901	-0.197203
-0.117332	-0.285895
-0.0393357	-0.299982
-0.0173673	-0.304315
0.0044715	-0.299213
-0.0221996	-0.267549
-0.135667	-0.2415
-0.0488727	-0.0236129
-0.107676	-0.203162
-0.0363263	-0.329385
-0.218878	-0.370752
-0.135143	-0.370554
-0.0392003	-0.311914
-0.144742	-0.30985
0.331202	0.126728
-0.0406916	0.0693817
-0.111609	0.389187
-0.0748393	0.324471
-0.0513674	0.267143
-0.0736383	0.0885899
-0.140064	-0.0898721
-0.0826432	-0.156239
-0.0423324	-0.215918
-0.0643497	-0.0389643
-0.0962183	0.143834
-0.223469	0.110104
-0.120378	-0.111934
-0.145696	0.226275
0.455253	0.0797678
0.483168	-0.152482
0.335947	0.305684
0.390051	0.559675
0.0105453	0.0947402
0.00059708	0.0293594
0.096885	-0.0424084
0.030791	-0.0936123
0.00406242	-0.146376
0.121301	-0.16414
0.226703	-0.156032
0.133582	-0.128267
0.120211	-0.0939208
-0.00119802	0.207393
-0.0742257	0.144561
0.0565141	0.0465538
0.0613165	0.0131898
0.106563	0.0469035
0.11226	0.128744
-0.0186719	0.184452
0.212286	0.335788
0.10636	0.364027
0.0448427	0.454382
0.0832293	-0.315347
-0.0301875	-0.364991
-0.0451661	-0.39686
-0.0310577	-0.42554
-0.0737173	-0.384899
-0.0767899	-0.449134
-0.0921203	-0.344912
-0.210885	-0.301521
-0.281932	-0.287426
-0.210711	-0.256129
-0.0508509	0.124659
0.0979668	-0.358838
0.0596093	-0.376334
0.149174	-0.185516
0.01874	-0.0545904
0.0381551	-0.112743
0.107942	0.106451
-0.0692035	0.0627103
-0.0365527	0.0269827
0.0301022	0.000633519
0.144608	-0.0508752
0.097185	-0.0800994
-0.181931	-0.0842651
-0.146785	-0.0669317
-0.260883	-0.0397934
-0.0312285	0.244478
-0.0812262	0.209812
-0.0035904	0.124242
-0.258014	0.0822509
-0.111842	0.0938614
-0.0107884	0.152855
-0.174271	0.172706
0.284961	0.339775
-0.11573	0.373479
-0.051265	0.460463
-0.233004	-0.276003
-0.23453	-0.304964
-0.170796	-0.325186
-0.162711	-0.353174
-0.0812048	-0.320564
-0.0886379	-0.39138
-0.125391	-0.308317
-0.155059	-0.239199
-0.204314	-0.203791
-0.209044	-0.162615
-0.367037	0.121185
-0.0191836	-0.397623
-9.1724e-05	-0.409197
-0.0895531	-0.204435
-0.0104251	0.00749537
0.0697283	-0.0657154
0.151532	0.610771
0.103836	0.0854811
0.0902737	0.0176669
0.0400949	-0.0576045
0.0851527	-0.107041
0.141906	-0.142493
0.149788	-0.142298
-0.0481909	-0.119483
-0.00902679	-0.0879692
-0.00161022	-0.0600731
0.034359	0.21173
0.069273	0.138299
0.0786397	0.0521853
0.0477777	0.0419073
0.118776	0.104729
0.0338781	0.212186
-0.0439227	0.295445
0.30782	0.314423
0.146219	0.349516
0.244254	0.446683
-0.106281	-0.30608
-0.148688	-0.364161
-0.0853443	-0.395797
-0.0562951	-0.415739
0.0100065	-0.370521
-0.033066	-0.43197
-0.135156	-0.296014
-0.158584	-0.279508
-0.124843	-0.294732
-0.142472	-0.273392
-0.202904	0.11
-0.218008	-0.293195
-0.280894	-0.324243
-0.127487	-0.192948
-0.16847	-0.077133
-0.191459	-0.118795
0.00321347	0.631695
0.267963	0.529998
0.0744499	0.0227974
0.0409552	-0.0432924
-0.00759578	-0.108749
-0.0971514	-0.139951
-0.0536364	-0.143304
0.00459675	-0.117587
0.0581147	-0.0752835
0.0141895	-0.0382582
0.0200977	-0.0161539
0.00252983	0.187385
0.084771	0.0999009
0.0700619	0.0367304
0.0731526	0.05821
0.166755	0.152221
0.0122987	0.282006
0.00204534	0.380197
0.337897	0.26422
0.097562	0.296158
0.161597	0.408945
-0.0469803	-0.28607
-0.0875359	-0.347892
-0.175973	-0.383189
-0.0997689	-0.403841
-0.00183661	-0.366869
-0.0251876	-0.421295
-0.099876	-0.227947
-0.164356	-0.239814
-0.22319	-0.286869
-0.146047	-0.279758
-0.0193794	0.0999103
-0.101525	-0.234179
-0.100322	-0.288892
-0.004794	-0.163045
0.00641226	-0.137574
-0.0163864	-0.148971
-0.0759965	0.549762
0.13181	0.417829
0.334224	0.594981
-0.0132686	-0.0409273
-0.0741592	-0.0885766
-0.098501	-0.117651
-0.0808853	-0.107761
-0.127901	-0.0707058
-0.105209	-0.018451
0.0679307	0.0437773
0.0424556	0.0947539
-0.00465749	0.122139
0.0299767	0.167512
0.0289968	0.0854324
0.0330845	0.0587241
0.0456236	0.114109
0.111874	0.229673
0.010536	0.361259
0.124318	0.459129
0.274485	0.213574
0.206528	0.211745
0.0929282	0.364396
-0.0479706	-0.246031
-0.00459003	-0.30265
-0.106563	-0.335358
-0.0915457	-0.357829
-0.024634	-0.323011
0.00924728	-0.359457
-0.145801	-0.147592
-0.188073	-0.18584
-0.249748	-0.239294
-0.208968	-0.220732
0.107556	0.0121291
-0.0512116	-0.175067
-0.021803	-0.247921
-0.0255679	-0.141118
-0.0248673	-0.196721
-0.00086397	-0.176714
-0.277173	0.390264
-0.188002	0.255907
-0.241268	0.468552
0.212355	0.571867
-0.046073	-0.0190404
-0.184867	-0.168761
-0.105119	-0.295281
-0.245954	-0.336036
-0.194662	-0.284174
-0.110702	-0.232756
-0.0584631	-0.195885
-0.12078	-0.132427
-0.182506	-0.0562271
-0.229019	-0.1687
-0.279237	-0.305862
-0.259491	-0.354623
-0.29933	-0.339022
-0.229613	-0.291592
-0.151251	-0.214103
-0.180226	-0.126262
0.157879	0.0943936
-0.118889	0.131598
-0.281049	0.313644
-0.199673	0.0527961
-0.214227	0.013816
-0.279937	-0.0796556
-0.220942	-0.167201
-0.233772	-0.208808
-0.217675	-0.204403
-0.230281	-0.0455855
-0.274697	-0.0626672
-0.453823	-0.186445
-0.23997	-0.311164
-0.235751	0.201003
0.137085	0.233657
0.173077	0.0772244
0.146183	0.23195
0.130667	0.232901
0.186319	0.285031
0.0606073	-0.333767
0.0389818	-0.359747
-0.199373	-0.267014
-0.0514537	-0.224134
-0.120502	-0.181632
-0.0482573	0.00783177
-0.0880033	-0.155889
-0.00173862	-0.285075
-0.208987	-0.338813
-0.230736	-0.319221
-0.0928195	-0.299932
-0.0518694	-0.291506
-0.130571	-0.251456
-0.134391	-0.164323
-0.203344	-0.216141
-0.169701	-0.349841
-0.109825	-0.421413
-0.183877	-0.438463
-0.172003	-0.397133
-0.203949	-0.268543
-0.201258	-0.147806
0.145625	0.0566919
-0.0441965	0.0940082
-0.257915	0.365969
-0.223566	0.113304
-0.247958	0.107746
-0.333104	0.0656018
-0.269399	0.00511224
-0.314484	-0.0725033
-0.259789	-0.0962329
-0.257333	0.129479
-0.342757	0.0883488
-0.463354	-0.102649
-0.2872	-0.254335
-0.164304	0.296698
0.0444926	0.0739869
0.0576264	-0.0788696
0.137359	0.275683
-0.002292	0.141419
0.0916048	0.142027
0.0495858	-0.327536
-0.132925	-0.35326
-0.196098	-0.252955
-0.129254	-0.201445
-0.216233	-0.18967
0.340589	0.440508
-0.14266	0.00459469
-0.172866	-0.0821488
-0.135191	-0.174066
-0.399219	-0.240328
-0.403467	-0.293901
-0.283725	-0.304265
0.0331451	-0.276459
-0.0762116	-0.251923
-0.150867	-0.161075
-0.216114	-0.172944
-0.232023	-0.24265
-0.165316	-0.320203
-0.20256	-0.32592
-0.199611	-0.267314
-0.152531	-0.105528
-0.180357	0.0339651
0.172095	0.271901
-0.237012	0.2837
-0.526592	0.290996
-0.29146	-0.122269
-0.316663	-0.101791
-0.313394	-0.0921902
-0.26355	-0.136077
-0.27882	-0.181681
-0.260682	-0.266244
-0.214266	-0.0407184
-0.26084	-0.0718925
-0.47859	-0.197812
-0.277514	-0.352926
-0.197853	0.321794
0.305906	-0.191963
0.34511	-0.203582
0.138299	0.0446018
0.24464	-0.131418
0.302852	-0.203999
0.0364015	0.0338109
-0.151301	0.0235006
-0.402742	0.0997432
-0.240309	0.162446
-0.235441	0.172077
0.257027	-0.28869
0.252371	0.0122686
-0.127358	-0.202471
-0.140223	-0.227365
-0.139343	-0.187402
-0.328391	-0.107043
-0.281829	-0.0624655
-0.165297	-0.0444812
0.0346814	-0.0121775
-0.0729141	-0.0117815
-0.145537	0.0191409
-0.16986	-0.132153
-0.21608	-0.080528
-0.143253	-0.0249982
-0.173679	0.0227308
-0.164179	0.117712
-0.0940216	0.319325
-0.163144	0.414435
0.215136	0.0739898
-0.162838	0.224475
-0.423475	0.265077
-0.186379	-0.402006
-0.221948	-0.331225
-0.246294	-0.250604
-0.216688	-0.209658
-0.259114	-0.24493
-0.225481	-0.329542
-0.220807	-0.209724
-0.27236	-0.157923
-0.479043	-0.201249
-0.254965	-0.259407
-0.203237	0.480144
0.329727	-0.503828
0.361883	-0.506199
0.231472	0.0814813
0.274011	-0.311991
0.345184	-0.34151
0.104644	0.0908386
-0.109475	0.14029
-0.384847	0.126694
-0.239782	0.155548
-0.231747	0.155785
0.333372	-0.559842
0.216254	-0.402482
0.563148	0.0995168
-0.0238032	-0.248185
-0.0311667	-0.255704
-0.0902005	-0.188974
-0.117818	-0.0833772
-0.0188277	-0.000356666
0.0435783	0.0552169
0.0912051	0.121234
0.0179485	0.13597
-0.0782917	0.16993
-0.112401	-0.157006
-0.146503	-0.0584955
-0.040362	0.0566779
-0.133645	0.153135
-0.0869537	0.27656
-0.00721051	0.468202
-0.119184	0.560618
0.346966	0.0538986
-0.0323261	0.23715
-0.159516	0.210536
-0.0268279	-0.421185
-0.0425422	-0.350525
-0.0736623	-0.248826
-0.114752	-0.14994
-0.168756	-0.144822
-0.131955	-0.195283
-0.160219	-0.180405
-0.189487	-0.167101
-0.33504	-0.231227
-0.203104	-0.19508
-0.181571	0.424039
0.372731	-0.553935
0.396751	-0.538543
0.310818	-0.0455181
0.401609	-0.461697
0.410052	-0.506184
0.166552	-0.03981
0.063929	0.00943151
-0.148802	0.0244825
-0.0289354	0.0920375
-0.102643	0.11266
0.316142	-0.521108
0.170391	-0.338847
0.366842	0.0912409
0.490409	0.549514
-0.0494481	-0.215981
-0.0879952	-0.166412
-0.11364	-0.0989714
-0.0113828	-0.0379079
0.108758	-0.0244073
0.0781795	-0.00747217
-0.0905915	0.0431594
-0.0464535	0.0967203
-0.181468	0.158431
-0.134424	-0.0743917
-0.194615	-0.0628387
-0.0945703	-0.00588387
-0.295399	0.095847
-0.193676	0.191915
-0.0657858	0.287557
-0.113553	0.419954
0.252571	0.211899
-0.0736862	0.311674
-0.107034	0.357277
-0.139595	-0.638992
-0.135157	-0.592591
-0.150567	-0.488148
-0.257547	-0.42347
-0.315628	-0.404479
-0.276304	-0.404922
-0.229688	-0.358835
-0.234381	-0.495337
-0.315941	-0.556371
-0.330954	-0.490056
-0.330059	0.118768
0.172332	0.00363482
0.195153	0.0772093
0.0910559	-0.262442
0.322535	-0.422277
0.236627	-0.560346
0.136287	-0.132153
0.228032	-0.150596
-0.00180211	-0.0371813
0.0106093	0.0315459
-0.173875	0.0523541
0.134861	-0.348581
0.0257146	-0.269576
0.0508977	-0.0377499
0.134998	0.150753
0.360247	0.197826
-0.15132	-0.0274269
-0.0756675	-0.0236483
-0.0437194	-0.0373278
-0.126791	-0.0466906
-0.251886	-0.0480273
-0.159569	-0.0294475
0.213332	0.0043039
0.231883	0.072667
0.179695	0.140064
-0.0998294	0.165117
-0.143732	0.0667042
-0.118814	0.0572506
0.0764631	0.129484
0.0112979	0.226056
-0.0304393	0.298026
0.158645	0.413485
0.0505896	0.349408
0.112002	0.438794
-0.158333	0.600991
-0.0970529	-0.52835
-0.139366	-0.600092
-0.157357	-0.6223
-0.163955	-0.636568
-0.298237	-0.605722
-0.296841	-0.537385
-0.29412	-0.455117
-0.387674	-0.659991
-0.512208	-0.736683
-0.446931	-0.725868
-0.0644967	0.0434365
-0.117358	0.36185
-0.115183	0.387745
-0.100524	-0.148277
-0.069766	-0.292856
-0.182013	-0.364462
0.065138	-0.213663
-0.386308	-0.280119
-0.244401	-0.113701
-0.192424	-0.043228
-0.180046	-0.0202147
-0.121075	-0.0905292
-0.0645208	-0.158381
-0.0532855	-0.262842
-0.0482744	-0.240184
-0.0808868	-0.245569
-0.00508416	0.429264

## Sheet: Fig 1 d
		The correlation between BOLD and SEEG FC was significant after regressing out the distances from both FC in all frequency bands.
			1-4Hz	4-8Hz	8-13Hz	13-30Hz	30-40Hz	40-70Hz	70-170Hz
		sub01	0.319062	0.12682	0.17378	0.316049	0.37274	0.316091	0.331188

## Sheet: Fig 2
	The correlations between BOLD and SEEG white matter FC in all frequency bands for all the 16 participants.
		1-4Hz	4-8Hz	8-13Hz	13-30Hz	30-40Hz	40-70Hz	70-170Hz
	sub01	0.319062	0.12682	0.17378	0.316049	0.37274	0.316091	0.331188
	sub02	0.148255	0.247896	0.300685	0.324776	0.392368	0.35217	0.40052
	sub03	0.0797512	0.197642	0.139045	0.068228	0.037351	-0.0100693	0.00482221
	sub04	0.240553	0.203212	0.151995	0.31252	0.347947	0.293809	0.266553
	sub05	0.212259	0.228433	0.236329	0.263514	0.305157	0.315582	0.295877
	sub06	0.0957042	0.100041	0.278764	0.29972	0.24484	0.124424	0.0970291
	sub07	0.121995	0.104944	0.114131	0.128509	0.132349	0.13978	0.0820214
	sub08	0.235592	0.236967	0.130214	0.101177	0.269742	0.135146	0.200406
	sub09	0.202717	0.3228	0.369885	0.45992	0.396136	0.359338	0.318788
	sub10	0.323592	0.292007	0.34667	0.352972	0.351593	0.331244	0.313471
	sub11	0.155485	0.189312	0.165139	0.194843	0.198214	0.173311	0.175644
	sub12	0.245909	0.23708	0.192425	0.32168	0.320058	0.279499	0.232943
	sub13	0.141954	0.112897	0.124273	0.234379	0.308629	0.281015	0.294383
	sub14	0.217527	0.326237	0.410864	0.523485	0.554305	0.507165	0.544157
	sub15	0.169073	0.275954	0.32685	0.223547	0.164251	0.154447	0.119166
	sub16	0.172147	0.28072	0.315951	0.316177	0.275632	0.238867	0.160951

## Sheet: Fig 3 a
Matrices of structural connectivity and white matter BOLD FC.
SC matrix
	0	2.5563	1.61278	2.05308	1.5682	0.60206	0	0	0	1	1.27875	1.51851	1.30103	0.69897	0.90309	0.778151	0	0.30103	0.60206	0.30103	0.845098	1.04139	0.477121	0	0	0	0.30103	0.477121	0	0.30103	0.477121	0	0.30103	0	0	0	0.30103	0.30103	0	0	1.5563	1.49136	1.11394	0.477121	0.69897	0	0.477121
	2.5563	0	3.36642	2.20952	1.4624	0	0	0	0	2.93802	2.78746	2.67117	2.37658	0	0.477121	0.30103	0	0	0.30103	0.69897	1.39794	1.30103	0.60206	0	0	0	0	0.845098	0	0.30103	1.04139	0	0.60206	0.30103	0	0.30103	0	0	0	0	1.94448	1.99123	1.47712	1.17609	1.25527	0.30103	0.60206
	1.61278	3.36642	0	3.40088	1.59106	0.778151	0	0.30103	0.60206	3.47756	3.49859	3.12808	2.23045	0.954243	0.69897	0.477121	0.30103	0	0	0.69897	1.39794	1.34242	0.60206	0	0	0	0	0.69897	0	0	1.53148	0	1.20412	0.477121	0	0.30103	0.30103	0	0	0	1.89209	2.08279	1.81954	1.61278	1.89209	0.778151	1.17609
	2.05308	2.20952	3.40088	0	3.31471	0.778151	0	0	0.69897	2.19312	3.3962	3.02202	2.17609	0.845098	1.32222	1.25527	0	0.30103	0	2.05308	2.18184	2.13033	0.954243	0	0	0.477121	0.69897	1.30103	0	0.69897	2.23553	0	1.36173	1.32222	0	1.11394	1.34242	1.4624	0.30103	0	2.67578	2.86213	2.65031	2.1959	2.24304	1.57978	1.62325
	1.5682	1.4624	1.59106	3.31471	0	2.75891	0.477121	0	1.44716	1	2.59439	2.98722	2.38739	1.30103	2.44716	2.52244	0	0.60206	0.477121	2.02119	1.76343	1.57978	0	0	0	0	0	0.69897	0	0.30103	1.25527	0	0.477121	0.60206	0	0.60206	0.477121	0.60206	0	0.30103	1.98227	2.20683	1.80618	1.17609	1.27875	0.778151	0.845098
	0.60206	0	0.778151	0.778151	2.75891	0	2.32015	2.32634	2.59218	0	0.90309	2.65418	2.24797	1.6721	2.05308	2.17609	0	0	0	0	0	0	0	0	0	0	0	0	0	0	0	0	0	0	0	0	0	0	0	0	0	0	0	0.477121	0	0	0
	0	0	0	0	0.477121	2.32015	0	2.24304	2.12385	0	0	1.70757	1.81954	1.14613	1	1.04139	0	0	0.30103	0	0	0	0	0	0	0	0	0	0	0	0	0	0	0	0	0	0	0	0	0	0	0	0	0	0	0	0
	0	0	0.30103	0	0	2.32634	2.24304	0	2.27184	0	0.30103	1.44716	1.95904	1.53148	1.23045	1.25527	0	0	0.30103	0	0	0	0	0	0	0	0	0	0	0	0	0	0	0	0	0	0	0	0	0	0	0	0	0	0	0	0
	0	0	0.60206	0.69897	1.44716	2.59218	2.12385	2.27184	0	0	0.845098	2.29003	2.57054	2.37658	1.11394	1	0	0	0	0	0	0	0	0	0	0	0	0	0	0	0	0	0	0	0	0	0	0	0	0	0	0	0	0	0	0	0
	1	2.93802	3.47756	2.19312	1	0	0	0	0	0	3.06967	2.21219	0.69897	0.30103	0.477121	0	0	0	0	0.477121	0.954243	0.954243	0.30103	0	0	0	0	0.30103	0	0	0.778151	0	0.60206	0	0	0	0	0	0	0	0.60206	1.47712	1.4624	0	0	0	0
	1.27875	2.78746	3.49859	3.3962	2.59439	0.90309	0	0.30103	0.845098	3.06967	0	3.12905	2.10037	1	0.778151	0.30103	0	0.477121	0	1.74819	1.93952	2.16435	1	0	0	0	0.30103	0.845098	0	0.30103	1	0	0.477121	0.477121	0	0.60206	0	0.30103	0.477121	0.30103	1.97313	2.02938	1.49136	1.47712	1.6902	0.69897	1.27875
	1.51851	2.67117	3.12808	3.02202	2.98722	2.65418	1.70757	1.44716	2.29003	2.21219	3.12905	0	3.54195	2.67852	1.59106	1.66276	0.30103	0	0	0.30103	0.69897	0.778151	0.30103	0	0	0.30103	0.30103	0.477121	0	0.30103	0.954243	0	0.30103	0	0	0	0	0	0	0	1.39794	1.32222	1.14613	1.23045	1.14613	0.477121	0.845098
	1.30103	2.37658	2.23045	2.17609	2.38739	2.24797	1.81954	1.95904	2.57054	0.69897	2.10037	3.54195	0	2.902	1.69897	1.64345	0	0	0	0.30103	0.477121	0.69897	0	0	0	0	0	0.30103	0	0	0.477121	0	0	0	0	0	0	0	0	0	1.04139	1.07918	0.778151	0.30103	0.845098	0.477121	0.69897
	0.69897	0	0.954243	0.845098	1.30103	1.6721	1.14613	1.53148	2.37658	0.30103	1	2.67852	2.902	0	2.07188	0.69897	0	0	0	0	0	0	0	0	0	0	0	0	0	0	0.477121	0	0	0	0	0	0	0	0	0	0.477121	0.30103	0	0	0	0	0
	0.90309	0.477121	0.69897	1.32222	2.44716	2.05308	1	1.23045	1.11394	0.477121	0.778151	1.59106	1.69897	2.07188	0	3.48728	0	0.30103	0	0	0.30103	0.30103	0	0	0	0	0	0	0	0	0	0	0	0	0	0	0	0	0	0	0	0.30103	0.30103	0.30103	0.60206	0	0.477121
	0.778151	0.30103	0.477121	1.25527	2.52244	2.17609	1.04139	1.25527	1	0	0.30103	1.66276	1.64345	0.69897	3.48728	0	0	0.30103	0	0	0.30103	0.30103	0	0	0	0	0	0	0	0	0	0	0	0	0	0	0	0	0	0	0	0	0	0	0.30103	0	0.30103
	0	0	0.30103	0	0	0	0	0	0	0	0	0.30103	0	0	0	0	0	3.3694	0	0	0	0	0	0	0	0	0	0	0	0	0	0	0	0	0	0	0	0	0.30103	0.30103	0.30103	0.477121	0	0	0	0	0
	0.30103	0	0	0.30103	0.60206	0	0	0	0	0	0.477121	0	0	0	0.30103	0.30103	3.3694	0	2.16435	0	0	0	0	0	0	0	0	0	0	0	0	0	0	0	0	0	0	0.30103	0.60206	1	0.30103	0.477121	0	0	0	0	0
	0.60206	0.30103	0	0	0.477121	0	0.30103	0.30103	0	0	0	0	0	0	0	0	0	2.16435	0	0	0	0	0	0	0	0	0	0	0	0	0	0	0	0	0	0	0	0	0.30103	0.477121	0	0	0	0	0	0	0
	0.30103	0.69897	0.69897	2.05308	2.02119	0	0	0	0	0.477121	1.74819	0.30103	0.30103	0	0	0	0	0	0	0	2.74036	2.5832	0.30103	0	0	1.78533	0.60206	0.69897	0	0.90309	0	0	0	0	0	0	0	0	0	0	2.02938	1.62325	0.845098	0	0	0	0
	0.845098	1.39794	1.39794	2.18184	1.76343	0	0	0	0	0.954243	1.93952	0.69897	0.477121	0	0.30103	0.30103	0	0	0	2.74036	0	3.60831	1	0	0	2.80821	1.50515	2.4609	0	1.23045	0	0	0	0	0	0	0	0	0	0	2.72835	2.15534	1.59106	0.30103	0.30103	0.30103	0.30103
	1.04139	1.30103	1.34242	2.13033	1.57978	0	0	0	0	0.954243	2.16435	0.778151	0.69897	0	0.30103	0.30103	0	0	0	2.5832	3.60831	0	3.02243	0	0	3.11628	3.05461	2.86332	0	1.32222	0.778151	0	0.30103	0	0	0	0	0	0	0	2.87852	2.24797	1.68124	0.954243	1	0.477121	0.477121
	0.477121	0.60206	0.60206	0.954243	0	0	0	0	0	0.30103	1	0.30103	0	0	0	0	0	0	0	0.30103	1	3.02243	0	1.77085	0.845098	0.30103	3.01452	2.89321	2.0086	0	0.954243	0	0.69897	0.30103	0	0.30103	0.30103	0.30103	0	0	1.41497	1.25527	1	0.60206	0.30103	0	0
	0	0	0	0	0	0	0	0	0	0	0	0	0	0	0	0	0	0	0	0	0	0	1.77085	0	1.49136	0	0	1.80618	2.10037	0	0	0	0	0	0	0	0	0	0	0	0	0	0	0	0.30103	0	0
	0	0	0	0	0	0	0	0	0	0	0	0	0	0	0	0	0	0	0	0	0	0	0.845098	1.49136	0	0	0	0.30103	1.39794	0	0.30103	0	0	0	0	0	0	0	0	0	0	0	0	0.30103	0	0	0
	0	0	0	0.477121	0	0	0	0	0	0	0	0.30103	0	0	0	0	0	0	0	1.78533	2.80821	3.11628	0.30103	0	0	0	2.87564	0.778151	0	0.778151	0	0	0	0	0	0	0	0	0	0	1.30103	0.90309	0.30103	0	0	0	0
	0.30103	0	0	0.69897	0	0	0	0	0	0	0.30103	0.30103	0	0	0	0	0	0	0	0.60206	1.50515	3.05461	3.01452	0	0	2.87564	0	2.74273	0	0	0.69897	0	0.477121	0	0	0	0	0	0	0	1.34242	1	0.845098	0.60206	0.30103	0	0
	0.477121	0.845098	0.69897	1.30103	0.69897	0	0	0	0	0.30103	0.845098	0.477121	0.30103	0	0	0	0	0	0	0.69897	2.4609	2.86332	2.89321	1.80618	0.30103	0.778151	2.74273	0	2.12057	0	1	0	0.60206	0.30103	0	0.30103	0.30103	0.30103	0	0	2.26007	1.6721	1.36173	0.60206	0.30103	0	0
	0	0	0	0	0	0	0	0	0	0	0	0	0	0	0	0	0	0	0	0	0	0	2.0086	2.10037	1.39794	0	0	2.12057	0	0.30103	1.20412	0.778151	0.60206	0.60206	0	0.60206	1.25527	1.34242	0.30103	0	0	0.477121	0.60206	0	0	0	0
	0.30103	0.30103	0	0.69897	0.30103	0	0	0	0	0	0.30103	0.30103	0	0	0	0	0	0	0	0.90309	1.23045	1.32222	0	0	0	0.778151	0	0	0.30103	0	1.14613	0.845098	0.845098	0	0	0	0.30103	0.30103	0	0	1.75587	2.11727	1.6721	0.30103	0	0	0
	0.477121	1.04139	1.53148	2.23553	1.25527	0	0	0	0	0.778151	1	0.954243	0.477121	0.477121	0	0	0	0	0	0	0	0.778151	0.954243	0	0.30103	0	0.69897	1	1.20412	1.14613	0	3.05231	3.34713	2.26482	1.07918	1.38021	1.30103	0.30103	0	0	0.60206	3.02938	3.28058	0.69897	0.30103	0	0
	0	0	0	0	0	0	0	0	0	0	0	0	0	0	0	0	0	0	0	0	0	0	0	0	0	0	0	0	0.778151	0.845098	3.05231	0	2.77452	2.13988	2	1.78533	0.477121	0	0	0	0	1.36173	1.32222	0	0.845098	0.69897	1
	0.30103	0.60206	1.20412	1.36173	0.477121	0	0	0	0	0.60206	0.477121	0.30103	0	0	0	0	0	0	0	0	0	0.30103	0.69897	0	0	0	0.477121	0.60206	0.60206	0.845098	3.34713	2.77452	0	1.92428	1.60206	1.73239	1.38021	0.30103	0	0	0.477121	2.4609	2.72591	0.60206	0	0	0
	0	0.30103	0.477121	1.32222	0.60206	0	0	0	0	0	0.477121	0	0	0	0	0	0	0	0	0	0	0	0.30103	0	0	0	0	0.30103	0.60206	0	2.26482	2.13988	1.92428	0	3.44467	2.81889	2.19312	1.90849	1.30103	0.778151	0.30103	2.3075	2.02938	1	1.11394	0.778151	0.90309
	0	0	0	0	0	0	0	0	0	0	0	0	0	0	0	0	0	0	0	0	0	0	0	0	0	0	0	0	0	0	1.07918	2	1.60206	3.44467	0	2.73957	1.27875	0.60206	0.30103	0	0	1.07918	1	0.30103	0.845098	0.60206	0.69897
	0	0.30103	0.30103	1.11394	0.60206	0	0	0	0	0	0.60206	0	0	0	0	0	0	0	0	0	0	0	0.30103	0	0	0	0	0.30103	0.60206	0	1.38021	1.78533	1.73239	2.81889	2.73957	0	3.29798	1.36173	0.30103	0.30103	0.30103	2.13033	1.77085	1.47712	2.04532	1.83885	1.94448
	0.30103	0	0.30103	1.34242	0.477121	0	0	0	0	0	0	0	0	0	0	0	0	0	0	0	0	0	0.30103	0	0	0	0	0.30103	1.25527	0.30103	1.30103	0.477121	1.38021	2.19312	1.27875	3.29798	0	3.5001	0.60206	0.30103	0.477121	1.79239	1.14613	0.477121	2.15836	1.92428	2.17026
	0.30103	0	0	1.4624	0.60206	0	0	0	0	0	0.30103	0	0	0	0	0	0	0.30103	0	0	0	0	0.30103	0	0	0	0	0.30103	1.34242	0.30103	0.30103	0	0.30103	1.90849	0.60206	1.36173	3.5001	0	3.47041	2.98182	0.30103	1.49136	0.845098	0	1.80618	1.50515	1.81291
	0	0	0	0.30103	0	0	0	0	0	0	0.477121	0	0	0	0	0	0.30103	0.60206	0.30103	0	0	0	0	0	0	0	0	0	0.30103	0	0	0	0	1.30103	0.30103	0.30103	0.60206	3.47041	0	3.58399	0	0.69897	0.30103	0	0.30103	0	0
	0	0	0	0	0.30103	0	0	0	0	0	0.30103	0	0	0	0	0	0.30103	1	0.477121	0	0	0	0	0	0	0	0	0	0	0	0	0	0	0.778151	0	0.30103	0.30103	2.98182	3.58399	0	0	0	0	0	0	0	0
	1.5563	1.94448	1.89209	2.67578	1.98227	0	0	0	0	0.60206	1.97313	1.39794	1.04139	0.477121	0	0	0.30103	0.30103	0	2.02938	2.72835	2.87852	1.41497	0	0	1.30103	1.34242	2.26007	0	1.75587	0.60206	0	0.477121	0.30103	0	0.30103	0.477121	0.30103	0	0	0	3.4417	2.47712	0.845098	0.90309	0.477121	0.477121
	1.49136	1.99123	2.08279	2.86213	2.20683	0	0	0	0	1.47712	2.02938	1.32222	1.07918	0.30103	0.30103	0	0.477121	0.477121	0	1.62325	2.15534	2.24797	1.25527	0	0	0.90309	1	1.6721	0.477121	2.11727	3.02938	1.36173	2.4609	2.3075	1.07918	2.13033	1.79239	1.49136	0.69897	0	3.4417	0	3.7933	1.39794	1.04139	0.477121	0.477121
	1.11394	1.47712	1.81954	2.65031	1.80618	0	0	0	0	1.4624	1.49136	1.14613	0.778151	0	0.30103	0	0	0	0	0.845098	1.59106	1.68124	1	0	0	0.30103	0.845098	1.36173	0.60206	1.6721	3.28058	1.32222	2.72591	2.02938	1	1.77085	1.14613	0.845098	0.30103	0	2.47712	3.7933	0	2.72016	0.778151	0.30103	0.477121
	0.477121	1.17609	1.61278	2.1959	1.17609	0.477121	0	0	0	0	1.47712	1.23045	0.30103	0	0.30103	0	0	0	0	0	0.30103	0.954243	0.60206	0	0.30103	0	0.60206	0.60206	0	0.30103	0.69897	0	0.60206	1	0.30103	1.47712	0.477121	0	0	0	0.845098	1.39794	2.72016	0	3.23019	1.47712	1.20412
	0.69897	1.25527	1.89209	2.24304	1.27875	0	0	0	0	0	1.6902	1.14613	0.845098	0	0.60206	0.30103	0	0	0	0	0.30103	1	0.30103	0.30103	0	0	0.30103	0.30103	0	0	0.30103	0.845098	0	1.11394	0.845098	2.04532	2.15836	1.80618	0.30103	0	0.90309	1.04139	0.778151	3.23019	0	3.23502	3.49485
	0	0.30103	0.778151	1.57978	0.778151	0	0	0	0	0	0.69897	0.477121	0.477121	0	0	0	0	0	0	0	0.30103	0.477121	0	0	0	0	0	0	0	0	0	0.69897	0	0.778151	0.60206	1.83885	1.92428	1.50515	0	0	0.477121	0.477121	0.30103	1.47712	3.23502	0	3.21245
	0.477121	0.60206	1.17609	1.62325	0.845098	0	0	0	0	0	1.27875	0.845098	0.69897	0	0.477121	0.30103	0	0	0	0	0.30103	0.477121	0	0	0	0	0	0	0	0	0	1	0	0.90309	0.69897	1.94448	2.17026	1.81291	0	0	0.477121	0.477121	0.477121	1.20412	3.49485	3.21245	0
BOLD FC matrix
	0	0.663941	0.463222	0.448472	0.4053	0.451226	0.338309	0.327057	0.416734	0.480083	0.427513	0.433059	0.381137	0.458746	0.515164	0.411325	0.277404	0.14003	0.301377	0.36299	0.268486	0.307099	0.220604	0.382808	0.357585	0.476705	0.47894	0.473245	0.523424	0.0435593	0.225888	0.243296	0.221323	0.210038	0.204887	0.221119	0.311895	0.301088	0.26493	0.170375	0.19623	0.18647	0.0844861	0.0922023	0.188166	0.154929	0.0454623
	0.663941	0	0.660097	0.463555	0.447068	0.488225	0.299943	0.290658	0.349576	0.501755	0.488334	0.521181	0.416063	0.453401	0.512119	0.350342	0.229427	0.264418	0.363597	0.333939	0.229121	0.294585	0.228901	0.300594	0.274473	0.216898	0.26685	0.305211	0.385743	0.115674	0.292278	0.252052	0.311001	0.175812	0.198019	0.204541	0.128179	0.281012	0.224977	0.10308	0.0504229	0.139697	0.0472416	0.0722884	0.173744	0.109315	0.11404
	0.463222	0.660097	0	0.608476	0.300114	0.3763	0.310205	0.277588	0.332029	0.466988	0.438639	0.417667	0.434778	0.441203	0.456264	0.365971	0.149267	0.301774	0.235816	0.241959	0.19664	0.20265	0.139544	0.166735	0.172039	0.112122	0.0594293	0.0838033	0.209592	0.213818	0.268559	0.234171	0.247048	0.168402	0.125248	0.294118	0.154176	0.224236	0.169883	0.0722489	0.123094	0.218876	0.0778234	0.0660676	0.107603	0.0765571	0.138869
	0.448472	0.463555	0.608476	0	0.784318	0.728546	0.237075	0.280199	0.342785	0.573885	0.45634	0.471596	0.365893	0.394505	0.496134	0.367512	0.154277	0.363555	0.45185	0.286887	0.31913	0.363871	0.242412	0.295108	0.30434	0.195585	0.209116	0.352234	0.237117	0.0181301	0.221465	0.170891	0.179197	0.169611	0.0918703	0.221245	0.214107	0.262625	0.0737128	0.083302	-0.0248673	0.00449578	-0.193343	-0.130123	0.0728384	0.171664	0.0486439
	0.4053	0.447068	0.300114	0.784318	0	0.92571	0.0902343	0.146995	0.169124	0.412612	0.336164	0.416153	0.109605	0.222911	0.35855	0.183279	0.13552	0.241185	0.467039	0.248257	0.222378	0.292008	0.210277	0.271776	0.243381	0.170028	0.226336	0.361993	0.250586	-0.121526	0.217314	0.198377	0.195179	0.166533	0.162859	0.18767	0.321821	0.31264	0.110541	0.0296515	0.0192506	-0.0244317	-0.204772	-0.0907445	0.164643	0.284617	-0.0836409
	0.451226	0.488225	0.3763	0.728546	0.92571	0	0.281285	0.239438	0.295722	0.456224	0.382614	0.454185	0.238499	0.345214	0.416489	0.259267	0.162248	0.305714	0.465927	0.335413	0.252712	0.27505	0.228138	0.270918	0.239746	0.172895	0.186819	0.3063	0.290267	-0.013382	0.246629	0.234532	0.276148	0.160568	0.177772	0.298009	0.26755	0.313724	0.162029	0.0456471	0.0959981	0.106271	-0.0922442	0.0185714	0.219833	0.24682	0.00145815
	0.338309	0.299943	0.310205	0.237075	0.0902343	0.281285	0	0.872463	0.76791	0.339383	0.281772	0.341848	0.610889	0.574793	0.423588	0.511676	0.17963	0.274151	0.170951	0.460172	0.414488	0.379899	0.215781	0.160118	0.14125	0.195076	0.153031	0.203553	0.266781	0.296825	0.325949	0.325449	0.196623	0.288761	0.192509	0.396456	-0.0184705	0.108892	0.208742	0.212031	0.140987	0.139972	0.217377	0.211302	0.260211	0.0708017	0.367111
	0.327057	0.290658	0.277588	0.280199	0.146995	0.239438	0.872463	0	0.814125	0.351992	0.263326	0.283779	0.534416	0.531837	0.404705	0.523255	0.175899	0.234468	0.153001	0.364616	0.35373	0.375929	0.164618	0.101924	0.0945343	0.138504	0.132075	0.226532	0.217743	0.23585	0.282158	0.27524	0.0727088	0.267392	0.158698	0.296337	0.00972564	0.141154	0.157963	0.17975	0.0713933	0.0539946	0.100746	0.0964328	0.179682	0.107669	0.378392
	0.416734	0.349576	0.332029	0.342785	0.169124	0.295722	0.76791	0.814125	0	0.472856	0.444652	0.39706	0.675516	0.655649	0.534653	0.619903	0.156477	0.330576	0.24969	0.469349	0.417857	0.435228	0.262973	0.245862	0.227318	0.199359	0.210184	0.31531	0.349984	0.309373	0.187971	0.180315	0.0926921	0.141429	0.038053	0.275924	-0.111367	0.141622	0.156969	0.12578	0.00235972	0.0428693	0.018787	0.0165094	0.0761437	-0.0346423	0.31891
	0.480083	0.501755	0.466988	0.573885	0.412612	0.456224	0.339383	0.351992	0.472856	0	0.803832	0.590505	0.527492	0.478926	0.555956	0.469573	0.27495	0.399358	0.328026	0.276458	0.246149	0.255977	0.160018	0.235148	0.250106	0.218825	0.230452	0.267927	0.297496	0.119036	0.233746	0.215351	0.241071	0.128907	0.163452	0.191377	0.154608	0.213391	0.1747	0.195232	-0.00061515	0.0174394	-0.00295187	0.035681	0.0855155	0.0558711	0.0828435
	0.427513	0.488334	0.438639	0.45634	0.336164	0.382614	0.281772	0.263326	0.444652	0.803832	0	0.772497	0.524588	0.459971	0.481294	0.391826	0.262931	0.338013	0.308641	0.219195	0.184746	0.164236	0.0932527	0.21906	0.245561	0.212451	0.232642	0.233925	0.293672	0.179786	0.173728	0.147657	0.232098	0.079115	0.0977523	0.111593	0.0978984	0.241638	0.250317	0.18767	-0.0578152	0.0441063	-0.0258305	-0.0175037	0.0444541	-0.0112755	0.0319891
	0.433059	0.521181	0.417667	0.471596	0.416153	0.454185	0.341848	0.283779	0.39706	0.590505	0.772497	0	0.579692	0.465416	0.461081	0.345134	0.293851	0.293845	0.30415	0.297913	0.196572	0.173269	0.137619	0.244843	0.257039	0.217678	0.245592	0.281891	0.303894	0.136222	0.271267	0.214934	0.263126	0.12881	0.162146	0.235511	0.168758	0.244271	0.228918	0.18511	-0.0451093	0.0969502	0.0338514	0.0483055	0.143584	0.0817645	0.0499085
	0.381137	0.416063	0.434778	0.365893	0.109605	0.238499	0.610889	0.534416	0.675516	0.527492	0.524588	0.579692	0	0.830872	0.562747	0.550075	0.209758	0.398261	0.292265	0.46594	0.407918	0.331816	0.253695	0.284249	0.284212	0.155377	0.117451	0.250829	0.337785	0.294884	0.149798	0.0830295	0.145222	0.0657094	-0.0274175	0.233432	-0.0925041	0.206614	0.225256	0.190937	-0.092043	0.0158141	-0.0104669	0.0108129	0.0432429	-0.126115	0.238141
	0.458746	0.453401	0.441203	0.394505	0.222911	0.345214	0.574793	0.531837	0.655649	0.478926	0.459971	0.465416	0.830872	0	0.744198	0.548495	0.210314	0.3599	0.380083	0.462599	0.42386	0.369116	0.235711	0.336957	0.324249	0.144378	0.145174	0.276796	0.379849	0.316271	0.199967	0.160698	0.20455	0.142292	0.049261	0.271749	0.0467805	0.270767	0.312053	0.250423	-0.029463	0.0205624	-0.0146334	0.013207	0.0828371	-0.0314808	0.165895
	0.515164	0.512119	0.456264	0.496134	0.35855	0.416489	0.423588	0.404705	0.534653	0.555956	0.481294	0.461081	0.562747	0.744198	0	0.669435	0.190733	0.364696	0.427667	0.507869	0.448333	0.397814	0.199837	0.29656	0.286487	0.238055	0.280313	0.408258	0.499801	0.159067	0.282161	0.244848	0.205432	0.208538	0.138105	0.270469	0.140898	0.178974	0.150742	0.14227	0.0417231	-0.0185479	0.0252935	0.0762217	0.155447	0.0892847	0.117042
	0.411325	0.350342	0.365971	0.367512	0.183279	0.259267	0.511676	0.523255	0.619903	0.469573	0.391826	0.345134	0.550075	0.548495	0.669435	0	0.169641	0.397907	0.256243	0.433903	0.376408	0.360286	0.268971	0.236914	0.205852	0.163934	0.141295	0.265564	0.38469	0.23345	0.136539	0.152347	0.0388476	0.140524	0.0254266	0.132519	-0.0295636	0.0942333	0.133588	0.24919	0.00553671	-0.0230557	-0.00972044	-7.77096e-05	0.0363071	0.0343601	0.298978
	0.277404	0.229427	0.149267	0.154277	0.13552	0.162248	0.17963	0.175899	0.156477	0.27495	0.262931	0.293851	0.209758	0.210314	0.190733	0.169641	0	0.494284	0.180337	0.279683	0.288255	0.270601	0.346999	0.411724	0.416423	0.230804	0.211003	0.127736	0.149967	0.160428	0.465167	0.452347	0.49414	0.452709	0.524948	0.3891	0.455873	0.47272	0.496684	0.427064	0.367462	0.348837	0.368838	0.405321	0.530512	0.429409	0.220655
	0.14003	0.264418	0.301774	0.363555	0.241185	0.305714	0.274151	0.234468	0.330576	0.399358	0.338013	0.293845	0.398261	0.3599	0.364696	0.397907	0.494284	0	0.45763	0.397935	0.39466	0.371395	0.29002	0.254433	0.271339	0.114625	0.0749022	0.122577	0.136067	0.246971	0.184954	0.179302	0.374462	0.142557	0.145948	0.276292	0.0483758	0.304387	0.24969	0.35252	0.0831303	0.15146	-0.0478124	0.0198197	0.14371	0.0956602	0.274596
	0.301377	0.363597	0.235816	0.45185	0.467039	0.465927	0.170951	0.153001	0.24969	0.328026	0.308641	0.30415	0.292265	0.380083	0.427667	0.256243	0.180337	0.45763	0	0.456566	0.442453	0.342318	0.172081	0.222525	0.203543	0.252972	0.273231	0.409706	0.311102	0.133284	0.0580845	0.00883549	0.332683	0.0537482	0.0534922	0.19384	0.0921117	0.381898	0.293405	0.218803	-0.101752	-0.0849562	-0.360057	-0.263442	-0.00605923	0.0397832	-0.0182147
	0.36299	0.333939	0.241959	0.286887	0.248257	0.335413	0.460172	0.364616	0.469349	0.276458	0.219195	0.297913	0.46594	0.462599	0.507869	0.433903	0.279683	0.397935	0.456566	0	0.815714	0.534691	0.356097	0.34151	0.331413	0.237846	0.217602	0.385786	0.417479	0.266039	0.258235	0.236601	0.417545	0.264914	0.240112	0.381233	0.0587181	0.17895	0.231596	0.223816	0.126019	0.100596	0.0301189	0.131706	0.287008	0.169383	0.206583
	0.268486	0.229121	0.19664	0.31913	0.222378	0.252712	0.414488	0.35373	0.417857	0.246149	0.184746	0.196572	0.407918	0.42386	0.448333	0.376408	0.288255	0.39466	0.442453	0.815714	0	0.699043	0.334713	0.257939	0.276831	0.250598	0.243178	0.414775	0.40622	0.205299	0.293999	0.294893	0.36716	0.317724	0.26311	0.268734	0.0584409	0.138074	0.192811	0.269174	0.109966	0.0758286	0.00560817	0.0977883	0.273774	0.176996	0.168019
	0.307099	0.294585	0.20265	0.363871	0.292008	0.27505	0.379899	0.375929	0.435228	0.255977	0.164236	0.173269	0.331816	0.369116	0.397814	0.360286	0.270601	0.371395	0.342318	0.534691	0.699043	0	0.684775	0.411234	0.382299	0.269438	0.300949	0.404003	0.332768	0.207965	0.297138	0.289782	0.321673	0.263457	0.239425	0.253916	0.122728	0.202307	0.105555	0.168634	0.0417031	-0.0108005	0.0084777	0.0740747	0.244219	0.163964	0.153092
	0.220604	0.228901	0.139544	0.242412	0.210277	0.228138	0.215781	0.164618	0.262973	0.160018	0.0932527	0.137619	0.253695	0.235711	0.199837	0.268971	0.346999	0.29002	0.172081	0.356097	0.334713	0.684775	0	0.72712	0.571786	0.165739	0.135274	0.136087	0.169122	0.261223	0.191892	0.206017	0.29979	0.125554	0.170705	0.267422	0.130653	0.231585	0.182327	0.184516	0.0972277	0.0503971	0.0568477	0.103253	0.2037	0.0584622	0.14877
	0.382808	0.300594	0.166735	0.295108	0.271776	0.270918	0.160118	0.101924	0.245862	0.235148	0.21906	0.244843	0.284249	0.336957	0.29656	0.236914	0.411724	0.254433	0.222525	0.34151	0.257939	0.411234	0.72712	0	0.921821	0.297033	0.278399	0.213414	0.2724	0.175	0.186881	0.204463	0.330924	0.136705	0.225041	0.223414	0.211293	0.297449	0.280203	0.251707	0.08017	0.00191543	0.0391177	0.0593667	0.149247	0.000898441	0.0158881
	0.357585	0.274473	0.172039	0.30434	0.243381	0.239746	0.14125	0.0945343	0.227318	0.250106	0.245561	0.257039	0.284212	0.324249	0.286487	0.205852	0.416423	0.271339	0.203543	0.331413	0.276831	0.382299	0.571786	0.921821	0	0.305786	0.269995	0.171005	0.252714	0.191985	0.203818	0.207643	0.348211	0.18474	0.261584	0.218289	0.202311	0.253286	0.256175	0.285283	0.0914271	0.0524683	0.0539285	0.0905839	0.184599	0.0397509	0.0177496
	0.476705	0.216898	0.112122	0.195585	0.170028	0.172895	0.195076	0.138504	0.199359	0.218825	0.212451	0.217678	0.155377	0.144378	0.238055	0.163934	0.230804	0.114625	0.252972	0.237846	0.250598	0.269438	0.165739	0.297033	0.305786	0	0.890016	0.611212	0.440785	0.0336375	0.231876	0.222108	0.230627	0.271662	0.243746	0.200164	0.160936	0.144973	0.173863	0.121386	0.100708	0.0752739	0.118623	0.111	0.169241	0.0963389	0.0275989
	0.47894	0.26685	0.0594293	0.209116	0.226336	0.186819	0.153031	0.132075	0.210184	0.230452	0.232642	0.245592	0.117451	0.145174	0.280313	0.141295	0.211003	0.0749022	0.273231	0.217602	0.243178	0.300949	0.135274	0.278399	0.269995	0.890016	0	0.757028	0.48384	-0.0687608	0.214507	0.21375	0.138077	0.224638	0.210075	0.0812199	0.131505	0.122145	0.110301	0.0803112	0.0523315	-0.0130015	0.0704678	0.0592004	0.141005	0.0938104	-0.0628463
	0.473245	0.305211	0.0838033	0.352234	0.361993	0.3063	0.203553	0.226532	0.31531	0.267927	0.233925	0.281891	0.250829	0.276796	0.408258	0.265564	0.127736	0.122577	0.409706	0.385786	0.414775	0.404003	0.136087	0.213414	0.171005	0.611212	0.757028	0	0.642342	-0.1152	0.161983	0.122378	0.0198446	0.117376	0.0802468	0.00929686	0.0818292	0.15587	0.051809	0.0192958	-0.131567	-0.137479	-0.150076	-0.149039	-0.00480948	0.0132323	-0.185291
	0.523424	0.385743	0.209592	0.237117	0.250586	0.290267	0.266781	0.217743	0.349984	0.297496	0.293672	0.303894	0.337785	0.379849	0.499801	0.38469	0.149967	0.136067	0.311102	0.417479	0.40622	0.332768	0.169122	0.2724	0.252714	0.440785	0.48384	0.642342	0	0.0884288	0.196752	0.201347	0.177957	0.152102	0.176189	0.0767757	0.0743407	0.136379	0.1279	0.0597536	0.0710642	0.0286873	0.0425942	0.0685762	0.122916	-0.00355849	-0.119359
	0.0435593	0.115674	0.213818	0.0181301	-0.121526	-0.013382	0.296825	0.23585	0.309373	0.119036	0.179786	0.136222	0.294884	0.316271	0.159067	0.23345	0.160428	0.246971	0.133284	0.266039	0.205299	0.207965	0.261223	0.175	0.191985	0.0336375	-0.0687608	-0.1152	0.0884288	0	0.112542	0.108114	0.291746	0.0841906	0.143011	0.244112	-0.0713544	0.092767	0.275552	0.401039	0.016411	0.0874419	0.0530101	0.0462838	0.0661655	-0.0845314	0.178419
	0.225888	0.292278	0.268559	0.221465	0.217314	0.246629	0.325949	0.282158	0.187971	0.233746	0.173728	0.271267	0.149798	0.199967	0.282161	0.136539	0.465167	0.184954	0.0580845	0.258235	0.293999	0.297138	0.191892	0.186881	0.203818	0.231876	0.214507	0.161983	0.196752	0.112542	0	0.931303	0.592158	0.785496	0.804613	0.439674	0.317205	0.112388	0.222442	0.266035	0.447867	0.353847	0.613002	0.633812	0.673145	0.468509	0.1741
	0.243296	0.252052	0.234171	0.170891	0.198377	0.234532	0.325449	0.27524	0.180315	0.215351	0.147657	0.214934	0.0830295	0.160698	0.244848	0.152347	0.452347	0.179302	0.00883549	0.236601	0.294893	0.289782	0.206017	0.204463	0.207643	0.222108	0.21375	0.122378	0.201347	0.108114	0.931303	0	0.590436	0.78206	0.833017	0.406884	0.342567	0.056166	0.23053	0.302453	0.480727	0.364656	0.650683	0.665212	0.697123	0.491935	0.177459
	0.221323	0.311001	0.247048	0.179197	0.195179	0.276148	0.196623	0.0727088	0.0926921	0.241071	0.232098	0.263126	0.145222	0.20455	0.205432	0.0388476	0.49414	0.374462	0.332683	0.417545	0.36716	0.321673	0.29979	0.330924	0.348211	0.230627	0.138077	0.0198446	0.177957	0.291746	0.592158	0.590436	0	0.483045	0.675537	0.503065	0.265247	0.225458	0.344116	0.317953	0.440752	0.43331	0.43491	0.528005	0.606538	0.385249	0.191467
	0.210038	0.175812	0.168402	0.169611	0.166533	0.160568	0.288761	0.267392	0.141429	0.128907	0.079115	0.12881	0.0657094	0.142292	0.208538	0.140524	0.452709	0.142557	0.0537482	0.264914	0.317724	0.263457	0.125554	0.136705	0.18474	0.271662	0.224638	0.117376	0.152102	0.0841906	0.785496	0.78206	0.483045	0	0.757513	0.363324	0.326533	0.160861	0.328119	0.289213	0.46574	0.33275	0.578225	0.604853	0.728642	0.644926	0.247348
	0.204887	0.198019	0.125248	0.0918703	0.162859	0.177772	0.192509	0.158698	0.038053	0.163452	0.0977523	0.162146	-0.0274175	0.049261	0.138105	0.0254266	0.524948	0.145948	0.0534922	0.240112	0.26311	0.239425	0.170705	0.225041	0.261584	0.243746	0.210075	0.0802468	0.176189	0.143011	0.804613	0.833017	0.675537	0.757513	0	0.390363	0.414311	0.145496	0.312945	0.320841	0.515018	0.4211	0.631879	0.672511	0.734575	0.557413	0.13428
	0.221119	0.204541	0.294118	0.221245	0.18767	0.298009	0.396456	0.296337	0.275924	0.191377	0.111593	0.235511	0.233432	0.271749	0.270469	0.132519	0.3891	0.276292	0.19384	0.381233	0.268734	0.253916	0.267422	0.223414	0.218289	0.200164	0.0812199	0.00929686	0.0767757	0.244112	0.439674	0.406884	0.503065	0.363324	0.390363	0	0.518992	0.363047	0.276213	0.0674109	0.368594	0.359853	0.348107	0.416888	0.478415	0.446862	0.373573
	0.311895	0.128179	0.154176	0.214107	0.321821	0.26755	-0.0184705	0.00972564	-0.111367	0.154608	0.0978984	0.168758	-0.0925041	0.0467805	0.140898	-0.0295636	0.455873	0.0483758	0.0921117	0.0587181	0.0584409	0.122728	0.130653	0.211293	0.202311	0.160936	0.131505	0.0818292	0.0743407	-0.0713544	0.317205	0.342567	0.265247	0.326533	0.414311	0.518992	0	0.635423	0.491646	0.164207	0.339782	0.170455	0.153917	0.196779	0.370385	0.533846	-0.0819581
	0.301088	0.281012	0.224236	0.262625	0.31264	0.313724	0.108892	0.141154	0.141622	0.213391	0.241638	0.244271	0.206614	0.270767	0.178974	0.0942333	0.47272	0.304387	0.381898	0.17895	0.138074	0.202307	0.231585	0.297449	0.253286	0.144973	0.122145	0.15587	0.136379	0.092767	0.112388	0.056166	0.225458	0.160861	0.145496	0.363047	0.635423	0	0.701686	0.118569	0.0941596	0.100257	-0.104223	-0.0848812	0.151856	0.29877	0.0553101
	0.26493	0.224977	0.169883	0.0737128	0.110541	0.162029	0.208742	0.157963	0.156969	0.1747	0.250317	0.228918	0.225256	0.312053	0.150742	0.133588	0.496684	0.24969	0.293405	0.231596	0.192811	0.105555	0.182327	0.280203	0.256175	0.173863	0.110301	0.051809	0.1279	0.275552	0.222442	0.23053	0.344116	0.328119	0.312945	0.276213	0.491646	0.701686	0	0.579816	0.234753	0.159976	0.0513536	0.0536705	0.265623	0.30556	0.102195
	0.170375	0.10308	0.0722489	0.083302	0.0296515	0.0456471	0.212031	0.17975	0.12578	0.195232	0.18767	0.18511	0.190937	0.250423	0.14227	0.24919	0.427064	0.35252	0.218803	0.223816	0.269174	0.168634	0.184516	0.251707	0.285283	0.121386	0.0803112	0.0192958	0.0597536	0.401039	0.266035	0.302453	0.317953	0.289213	0.320841	0.0674109	0.164207	0.118569	0.579816	0	0.158332	0.0657912	0.0492412	0.0550122	0.185573	0.115143	0.109103
	0.19623	0.0504229	0.123094	-0.0248673	0.0192506	0.0959981	0.140987	0.0713933	0.00235972	-0.00061515	-0.0578152	-0.0451093	-0.092043	-0.029463	0.0417231	0.00553671	0.367462	0.0831303	-0.101752	0.126019	0.109966	0.0417031	0.0972277	0.08017	0.0914271	0.100708	0.0523315	-0.131567	0.0710642	0.016411	0.447867	0.480727	0.440752	0.46574	0.515018	0.368594	0.339782	0.0941596	0.234753	0.158332	0	0.70805	0.616863	0.685583	0.660726	0.471819	0.208259
	0.18647	0.139697	0.218876	0.00449578	-0.0244317	0.106271	0.139972	0.0539946	0.0428693	0.0174394	0.0441063	0.0969502	0.0158141	0.0205624	-0.0185479	-0.0230557	0.348837	0.15146	-0.0849562	0.100596	0.0758286	-0.0108005	0.0503971	0.00191543	0.0524683	0.0752739	-0.0130015	-0.137479	0.0286873	0.0874419	0.353847	0.364656	0.43331	0.33275	0.4211	0.359853	0.170455	0.100257	0.159976	0.0657912	0.70805	0	0.619833	0.57609	0.5226	0.370298	0.272438
	0.0844861	0.0472416	0.0778234	-0.193343	-0.204772	-0.0922442	0.217377	0.100746	0.018787	-0.00295187	-0.0258305	0.0338514	-0.0104669	-0.0146334	0.0252935	-0.00972044	0.368838	-0.0478124	-0.360057	0.0301189	0.00560817	0.0084777	0.0568477	0.0391177	0.0539285	0.118623	0.0704678	-0.150076	0.0425942	0.0530101	0.613002	0.650683	0.43491	0.578225	0.631879	0.348107	0.153917	-0.104223	0.0513536	0.0492412	0.616863	0.619833	0	0.930609	0.726676	0.403107	0.291298
	0.0922023	0.0722884	0.0660676	-0.130123	-0.0907445	0.0185714	0.211302	0.0964328	0.0165094	0.035681	-0.0175037	0.0483055	0.0108129	0.013207	0.0762217	-7.77096e-05	0.405321	0.0198197	-0.263442	0.131706	0.0977883	0.0740747	0.103253	0.0593667	0.0905839	0.111	0.0592004	-0.149039	0.0685762	0.0462838	0.633812	0.665212	0.528005	0.604853	0.672511	0.416888	0.196779	-0.0848812	0.0536705	0.0550122	0.685583	0.57609	0.930609	0	0.857869	0.494832	0.303935
	0.188166	0.173744	0.107603	0.0728384	0.164643	0.219833	0.260211	0.179682	0.0761437	0.0855155	0.0444541	0.143584	0.0432429	0.0828371	0.155447	0.0363071	0.530512	0.14371	-0.00605923	0.287008	0.273774	0.244219	0.2037	0.149247	0.184599	0.169241	0.141005	-0.00480948	0.122916	0.0661655	0.673145	0.697123	0.606538	0.728642	0.734575	0.478415	0.370385	0.151856	0.265623	0.185573	0.660726	0.5226	0.726676	0.857869	0	0.727709	0.27895
	0.154929	0.109315	0.0765571	0.171664	0.284617	0.24682	0.0708017	0.107669	-0.0346423	0.0558711	-0.0112755	0.0817645	-0.126115	-0.0314808	0.0892847	0.0343601	0.429409	0.0956602	0.0397832	0.169383	0.176996	0.163964	0.0584622	0.000898441	0.0397509	0.0963389	0.0938104	0.0132323	-0.00355849	-0.0845314	0.468509	0.491935	0.385249	0.644926	0.557413	0.446862	0.533846	0.29877	0.30556	0.115143	0.471819	0.370298	0.403107	0.494832	0.727709	0	0.362377
	0.0454623	0.11404	0.138869	0.0486439	-0.0836409	0.00145815	0.367111	0.378392	0.31891	0.0828435	0.0319891	0.0499085	0.238141	0.165895	0.117042	0.298978	0.220655	0.274596	-0.0182147	0.206583	0.168019	0.153092	0.14877	0.0158881	0.0177496	0.0275989	-0.0628463	-0.185291	-0.119359	0.178419	0.1741	0.177459	0.191467	0.247348	0.13428	0.373573	-0.0819581	0.0553101	0.102195	0.109103	0.208259	0.272438	0.291298	0.303935	0.27895	0.362377	0

## Sheet: Fig 3 b
log(SC)	BOLD FC
0.794579	0.225209
-0.104004	0.0375532		BOLD white matter FC and SC series, while Euclidean distances between pairs of regions were regressed out from both.
1.60471	0.221369
0.381215	0.0358629
0.492728	0.0378869
1.63916	0.169745
-0.0587257	0.00575487
-0.209453	0.034463
-0.125722	-0.125555
1.553	0.34559
-0.979944	0.0647395
-0.893712	-0.0363088
-0.938637	0.302877
0.997188	0.486978
-1.23967	-0.335434
0.558435	-0.157443
-1.28097	-0.108898
0.609548	-0.186231
0.481314	0.433731
-0.935008	-0.0413933
-0.883023	-0.0436974
-0.179771	-0.230422
0.920325	-0.116883
0.407064	0.342242
0.51013	0.375397
-0.657088	0.0717691
1.25192	0.0850077
1.7745	0.0453107
0.491214	0.152541
-0.683177	-0.00328536
-0.339028	0.0306266
1.13528	0.081446
1.81875	0.0237132
1.70067	0.0368503
0.900197	-0.0829371
-0.773235	-0.0312924
-1.31128	-0.131969
-0.728694	0.0605537
1.30795	0.365101
-0.0578952	0.0481997
1.05746	0.125476
1.48102	0.0122706
1.34863	0.0585464
1.29924	-0.00114015
0.967724	0.0373348
0.0382026	-0.0700354
-0.194322	-0.119997
0.682781	0.00323366
0.495398	0.164836
1.36733	0.333766
-0.232865	0.00863643
0.803664	0.03222
0.621037	0.0403247
0.534415	-0.0379401
0.720605	-0.301527
0.567617	-0.176579
0.140847	0.196294
0.29672	0.124581
0.935158	0.273512
-0.972879	0.114888
0.383593	0.0989221
1.78025	0.140965
-0.791752	0.0987962
-0.61499	0.0584299
-0.759796	0.00136484
-0.335105	-0.179311
0.0120377	-0.0639631
-0.526603	0.161932
-0.139458	0.119498
0.721397	0.24789
-1.32589	0.0793827
-0.671849	0.0473669
0.961741	0.0397499
1.14028	0.392141
-0.544029	0.167891
-1.01086	0.152967
-0.828631	0.0855935
-0.243118	0.114493
0.846968	-0.0332228
0.422679	0.0159342
-0.653242	0.016393
-0.434629	-0.00593134
-0.549208	0.124577
-1.10487	0.169474
-0.848769	0.0817502
-0.0807839	0.0484767
-0.0178199	0.137077
0.310163	0.305467
-0.625073	0.0768115
-1.14359	0.00379407
-1.00796	0.00766109
-0.268896	-0.00216107
0.961178	-0.197178
0.580811	-0.131078
-0.583129	0.11283
-0.391051	0.11807
-0.657392	0.211502
-1.28096	0.00534377
0.035838	-0.0544094
-0.0284086	0.137467
-1.01782	0.122826
1.72556	0.230705
-0.909037	-0.129094
-1.00553	-0.0125616
-0.854558	-0.122493
-0.896612	0.0888059
-0.603506	-0.0358673
-0.798953	0.0404627
-1.00449	0.0585872
-1.002	0.0925213
1.60768	0.0555538
-0.458286	0.0665411
-0.781901	0.122195
-0.659922	0.209907
-0.85885	-0.0928205
-0.865829	-0.112799
0.492497	0.045023
-0.735283	0.135141
-0.292477	0.119133
-0.247591	0.0402014
1.15139	0.0981756
1.1644	0.0725963
-0.44402	0.0820901
0.871798	0.0378361
-0.530593	0.129569
-0.485798	0.310618
-0.146353	0.0536781
0.451358	0.0273572
0.496245	0.00792498
1.32503	0.143462
0.951508	0.0597616
0.0774175	0.0646638
1.10742	0.0162644
-0.0883768	0.0410992
-0.265449	0.265461
-0.351976	0.331914
-0.307177	0.273013
0.978653	0.376986
0.0947989	0.105332
0.399306	0.105861
0.485587	0.0269764
1.31838	0.201244
0.812724	0.142433
0.121776	0.0873871
1.37659	0.00864372
0.0351207	0.0306788
0.000696231	0.202237
-0.307715	0.294261
-0.262933	0.269752
0.866414	0.109023
1.84659	0.260311
-0.424596	0.0318823
-0.254786	0.0532237
-0.209897	-0.0230831
0.187167	0.092832
-0.487014	0.00434272
0.256643	-0.0494321
-0.39762	0.00793104
-1.37082	-0.056507
-0.716785	-0.0909546
1.26072	0.246047
0.00913023	0.288389
-0.8717	0.146114
-0.270361	0.483089
-0.318166	0.037804
-0.439336	0.0758625
0.140384	-0.166938
1.13835	-0.161428
1.43336	-0.146383
-1.37932	-0.249337
-0.582974	0.295368
-0.0516106	0.0643316
-0.438727	0.0910039
-0.394707	0.11675
-1.0102	-0.177679
-0.139221	-0.161439
1.3855	-0.11086
1.33253	-0.280278
1.11392	0.451285
-0.362178	0.302669
0.0502355	0.147553
-0.0514016	-0.0609207
0.595175	0.220451
0.0376736	0.243164
-0.437954	0.126514
0.150025	0.105277
-0.173962	0.16603
-0.305983	0.147781
-0.876455	0.00121282
0.849168	0.019648
1.21965	-0.00041175
1.225	-0.275459
0.125255	-0.201829
-1.37722	-0.243459
-0.93864	0.185542
0.981006	0.318297
0.398255	-0.225603
0.458471	-0.131498
-0.268037	-0.158183
0.403797	0.216677
-0.513165	-0.119719
-0.476658	-0.036991
-0.00383716	-0.112767
-0.363517	-0.2413
-0.333449	0.0687527
-0.293589	0.0367766
-0.332855	-0.019845
-0.00443049	-0.0802752
0.0919258	-0.0762756
-0.338332	-0.217518
-0.77159	-0.149975
-0.537918	0.0042232
0.0651311	0.0818856
0.594598	0.0696153
1.33853	0.0341138
0.398616	0.0416922
-0.12193	0.0455001
0.14001	-0.00286335
0.134761	0.106452
-0.301466	-0.00312884
-0.260265	0.0590179
-0.615119	-0.0344813
-0.417704	-0.133529
-1.01855	-0.10638
-0.615081	-0.0940834
-0.293369	-0.140595
-0.0393375	-0.0913161
-0.260363	-0.222921
-0.47203	-0.0886759
-0.581298	-0.233136
1.29059	0.492573
-0.537094	0.0510882
-0.197148	0.15208
0.444322	0.0995837
0.64175	0.0433081
-0.202635	0.0709833
-0.118815	0.104922
-0.203596	0.107623
-0.33918	0.150427
-1.04791	0.00293976
-0.645379	-0.0176081
-0.800968	-0.160058
-0.669822	-0.276486
-0.646651	-0.111638
-0.611941	-0.0584114
1.72021	0.192614
1.10266	0.17783
-0.645801	-0.0260241
-0.428811	-0.0215447
0.457537	-0.00834403
-0.221034	0.000668537
-0.367317	-0.0929549
-1.14279	-0.22076
-1.10253	-0.217236
-0.752209	-0.168179
0.618843	0.380413
0.502362	0.379436
0.365007	0.103168
-0.575887	0.396886
0.342053	0.424453
0.00455717	0.284545
1.68294	0.318781
-0.497269	0.0458843
-0.457728	0.146956
0.395127	0.0856942
-0.0764217	0.0638454
-0.0894439	-0.0160182
-1.05426	-0.0531564
-1.01154	-0.298861
-0.688462	-0.224974
-0.229769	0.0450551
0.142547	0.002729
0.0506248	0.0875767
1.19196	-0.0362221
1.06772	-0.0222418
-0.497324	0.153222
-0.419406	0.0181546
0.661601	0.089602
-0.163683	0.208949
-1.02412	-0.181164
-0.981574	-0.217619
-0.0110819	-0.220384
-1.03778	-0.387142
-0.277615	-0.0683044
-1.13846	-0.0536816
-0.306911	-0.151798
0.611127	-0.0599515
-0.348167	0.0147671
1.53626	0.0802623
-0.45784	0.153893
0.820069	0.149309
-0.000565577	0.210866
-0.311206	0.137071
-0.22756	0.224137
-0.991809	-0.0708384
-0.949582	-0.134278
0.102781	-0.150579
-1.03771	-0.223001
-1.24231	-0.262857
-1.37516	-0.18841
0.371424	-0.21256
-0.979924	-0.240984
-0.355053	-0.0626192
1.73839	0.196695
-0.302367	-0.0282845
-0.0949423	0.157429
-0.231207	0.415373
0.109056	0.179784
-0.0722548	0.258303
-0.909721	-0.15066
-0.191109	-0.0322428
-1.23603	-0.0604762
-1.37083	-0.136394
-1.11473	0.0659768
1.70869	0.262954
-0.223934	-0.0495447
-0.23054	0.106553
-0.194633	0.356386
0.543145	0.293124
0.138795	0.193864
-0.669058	-0.0580866
-1.3259	-0.332135
-1.37083	-0.2484
1.26502	-0.307102
1.82227	0.141086
0.531998	-0.0281285
0.961499	-0.161923
0.950804	-0.0771312
1.77648	-0.212886
1.12524	-0.15648
-0.340352	-0.201167
1.07185	-0.246408
0.538147	-0.221643
0.223397	-0.256426
-0.298826	-0.181622
-0.530492	0.199147
-0.485926	-0.072229
0.513765	-0.241169
1.22157	-0.254654
1.38677	-0.318545
-0.0563275	-0.257076
-0.245797	-0.275552
-0.181072	-0.317145
0.764691	-0.492871
0.673485	-0.224833
-0.825712	0.106218
-0.855129	0.126871
-1.26986	0.082484
-1.11028	0.0317317
-0.891839	0.0152292
-1.02511	-0.217945
0.511693	-0.0249125
1.05296	-0.0596498
1.18626	0.0316654
2.00763	-0.170498
1.39462	-0.187132
0.579608	-0.17006
1.17297	-0.131445
0.507239	-0.066556
0.30594	-0.135558
-0.430228	-0.118605
-0.388016	-0.145444
-0.316862	0.191434
-0.27235	0.00699802
0.116643	-0.263972
0.650941	-0.288096
0.752315	-0.372185
-0.225611	-0.306692
-0.653275	-0.303759
-0.539561	-0.387149
0.155401	-0.50498
-0.980734	-0.321708
1.03733	-0.153091
1.61002	0.0146425
-0.0439352	0.0294334
1.12051	0.117063
0.736788	-0.0504525
-0.458851	0.0473975
0.705596	0.0190851
0.408234	-0.158516
0.148593	-0.216682
-0.601821	-0.144759
1.67997	0.269319
0.178941	-0.113911
0.583589	-0.1391
0.967806	-0.0963687
1.84062	-0.355309
1.0388	-0.354439
0.609787	-0.177398
0.679817	-0.188338
0.37597	-0.116625
0.0496783	-0.148825
-0.343373	-0.0886246
-0.64629	-0.330024
0.0955964	-0.355721
0.188127	-0.352167
-0.48443	-0.301273
-1.257	-0.260892
-0.703613	-0.30634
-0.170524	-0.522098
-0.880665	-0.315031
0.597357	-0.186011
1.87452	0.277665
-0.074861	0.317955
1.38163	0.117531
0.467259	0.197518
-0.535269	0.258979
0.337636	0.00487502
-0.248862	-0.178203
-0.510422	-0.424869
-1.0141	-0.257549
0.760326	0.191192
2.03158	0.181101
-0.413187	-0.0932024
0.327314	-0.101043
0.805844	-0.0951012
1.43104	-0.279058
0.453558	-0.227376
-0.202897	-0.1057
0.71045	-0.166966
0.505123	-0.0891375
-0.382661	-0.114527
-0.298708	-0.0247121
-1.1795	-0.259199
-0.530017	-0.283996
-0.879677	-0.254084
-1.15787	-0.260114
-0.94814	-0.31804
-0.938971	-0.523613
-0.7658	-0.190437
-0.689347	0.303632
-0.741757	0.210761
-0.54596	0.228845
-1.22422	0.302522
0.0407332	0.0727334
-0.923974	-0.137116
-0.82677	0.272973
-0.318854	0.15042
0.95844	0.491879
-0.146613	0.0157635
0.451277	0.0134313
1.12997	-0.0405363
1.52303	-0.06306
0.601079	0.0410529
0.968415	-0.0919584
0.465654	0.0191799
0.206212	-0.0690715
0.0470173	0.0675064
-0.211788	-0.0393582
-1.15935	-0.0773548
-0.469604	-0.109591
-1.17194	-0.151088
-1.16929	-0.20477
-1.24287	-0.234405
-1.24133	-0.379772
-1.06566	0.349252
-0.521341	0.373303
-0.40958	0.359157
-0.663638	0.369389
0.611184	0.134914
0.756079	0.0361449
0.438053	-0.172454
-1.03116	-0.048239
-0.723839	0.26118
-0.630462	0.109994
-0.93863	0.301009
1.46848	0.419141
-0.458183	-0.0379793
0.0608486	-0.0585535
0.904611	0.0488005
0.145329	0.174065
0.0220703	-0.134641
-0.158508	-0.0296029
-0.116963	-0.225405
-1.13482	-0.167002
-0.972736	-0.184106
-0.646319	0.174264
-0.718021	0.283392
-0.884658	0.198627
0.412293	0.105566
0.525781	0.200706
0.137529	-0.0253927
-1.10488	0.0853338
-1.14981	-0.0292477
-1.37083	-0.00949984
-0.239661	0.0691647
1.4733	0.288978
-0.27898	-0.100928
-0.112359	-0.0202323
0.503614	0.01679
0.992923	-0.0611821
0.257133	-0.181152
0.646739	-0.0783278
0.25432	-0.0484203
0.149697	0.151878
0.0114934	0.0550952
-0.122483	0.249275
-1.10673	-0.167812
-0.94869	-0.187988
-0.320894	-0.13312
-0.561992	-0.105148
-0.761274	-0.216809
0.530536	0.0359428
0.780386	-0.412591
0.450366	-0.267378
-1.05996	-0.165166
-1.10488	-0.114048
-1.14981	-0.108248
-0.467737	-0.108672
1.77805	-0.146721
1.45073	-0.0763538

## Sheet: Fig 3 c
	correlation between BOLD FC and DSI SC while controlling distance
		Spearman R	P	FDR
	sub01	0.160454	0.000270681	0.00048121
	sub02	0.39417	4.3811e-05	0.000100139
	sub03	0.399309	2.94646e-10	2.35717e-09
	sub04	0.386675	5.03624e-07	1.6116e-06
	sub05	0.222359	0.000946222	0.00151396
	sub06	0.271657	0.00518759	0.00691679
	sub07	0.330734	0	0
	sub08	0.122803	0.253834	0.270756
	sub09	0.435174	2.08502e-06	5.56005e-06
	sub10	0.620863	4.42152e-08	1.76861e-07
	sub11	0.174134	8.71485e-05	0.000174297
	sub12	0.487983	2.11712e-08	1.12913e-07
	sub13	0.267181	0.0118537	0.0145892
	sub14	0.331575	0.00278667	0.00405334
	sub15	0.252853	0.0377614	0.0431559
	sub16	0.0521467	0.556792	0.556792
	median	0.301195

## Sheet: Fig 3 d
Matrices of structural connectivity and SEEG white matter FC with data filtered at 1–4 Hz in sub1.
SEEG FC matrix
	0	0.927165	0.694306	0.399056	0.206662	0.111216	-0.00796227	-0.100173	-0.160769	0.653007	0.575183	0.332059	0.132604	-0.0385374	-0.181635	-0.23744	0.163471	0.129736	0.150289	0.296111	0.104173	-0.148251	-0.260352	-0.299613	-0.167986	-0.0624438	-0.163414	-0.136476	-0.190585	-0.152296	-0.0147568	0.0017423	-0.0921402	0.103571	0.0674432	-0.0431181	-0.0523947	-0.0946098	-0.178762	-0.264161	-0.0563065	-0.0534522	-0.0807232	-0.311838	-0.381618	-0.373483	-0.209008
	0.927165	0	0.90772	0.689609	0.498578	0.38005	0.238839	0.122694	0.03497	0.764455	0.768201	0.570633	0.367011	0.15478	-0.0427053	-0.140761	0.0999017	0.0829303	0.0457497	0.154141	0.0179316	-0.157733	-0.229784	-0.268551	-0.142088	-0.09686	-0.209003	-0.14244	-0.12489	-0.371307	-0.123391	-0.0396199	-0.312162	-0.0854283	-0.129995	-0.129516	-0.116966	-0.183074	-0.265326	-0.332113	-0.228261	-0.239449	-0.189781	-0.359079	-0.411514	-0.346318	-0.227658
	0.694306	0.90772	0	0.923924	0.785331	0.666238	0.520122	0.390893	0.281891	0.759298	0.869843	0.773255	0.60098	0.377668	0.154808	0.0191431	-0.0366328	-0.0460604	-0.114549	-0.0327123	-0.0739751	-0.123778	-0.126784	-0.15803	-0.0692459	-0.110774	-0.198399	-0.0809967	0.0221197	-0.528586	-0.27587	-0.132401	-0.502853	-0.271472	-0.317385	-0.22256	-0.173789	-0.279262	-0.351526	-0.381762	-0.377216	-0.391098	-0.304186	-0.341628	-0.367317	-0.301429	-0.263905
	0.399056	0.689609	0.923924	0	0.952236	0.865947	0.744942	0.625377	0.515133	0.619351	0.821241	0.851192	0.743911	0.548622	0.332279	0.178584	-0.143533	-0.150324	-0.26162	-0.167025	-0.117992	-0.0585418	-0.0034219	-0.0370474	-0.00418498	-0.109483	-0.142847	0.01385	0.173935	-0.572634	-0.403845	-0.231349	-0.595055	-0.394832	-0.428102	-0.295255	-0.221454	-0.34984	-0.403699	-0.392677	-0.440564	-0.467449	-0.393078	-0.283913	-0.284377	-0.263035	-0.295948
	0.206662	0.498578	0.785331	0.952236	0	0.972709	0.894405	0.797269	0.690431	0.481025	0.731179	0.860975	0.820007	0.670549	0.468509	0.310236	-0.190881	-0.193995	-0.348598	-0.227872	-0.142519	-0.0372937	0.0571233	0.0377531	0.0358452	-0.120081	-0.113708	0.0573775	0.249371	-0.523574	-0.462565	-0.299798	-0.593271	-0.465554	-0.464403	-0.369722	-0.294495	-0.406656	-0.42825	-0.376657	-0.411447	-0.470613	-0.469416	-0.262109	-0.224137	-0.272322	-0.320079
	0.111216	0.38005	0.666238	0.865947	0.972709	0	0.96915	0.90188	0.805243	0.375864	0.645082	0.834102	0.847738	0.739329	0.543066	0.388335	-0.180655	-0.18288	-0.391594	-0.248117	-0.158447	-0.0405901	0.0741321	0.0793422	0.0676175	-0.145259	-0.119548	0.0561115	0.269126	-0.479976	-0.466865	-0.312955	-0.581429	-0.518889	-0.491103	-0.409363	-0.345431	-0.428009	-0.423919	-0.34563	-0.382895	-0.474194	-0.502653	-0.267001	-0.191443	-0.278269	-0.324383
	-0.00796227	0.238839	0.520122	0.744942	0.894405	0.96915	0	0.97606	0.903828	0.232838	0.515378	0.756989	0.836766	0.776922	0.588337	0.448797	-0.145503	-0.161623	-0.437663	-0.262588	-0.167262	-0.0343014	0.0926872	0.123906	0.104345	-0.164033	-0.122789	0.0543285	0.287928	-0.423906	-0.438571	-0.287277	-0.563885	-0.561683	-0.508517	-0.423301	-0.371484	-0.426923	-0.403188	-0.304819	-0.369006	-0.488749	-0.497827	-0.257676	-0.148405	-0.250615	-0.313608
	-0.100173	0.122694	0.390893	0.625377	0.797269	0.90188	0.97606	0	0.967806	0.117247	0.389218	0.654916	0.774918	0.74565	0.562234	0.444665	-0.0912059	-0.130271	-0.443107	-0.267777	-0.169482	-0.0256877	0.10398	0.15971	0.141609	-0.185869	-0.143129	0.0350329	0.290369	-0.398952	-0.357106	-0.212799	-0.527252	-0.557789	-0.499488	-0.417722	-0.376183	-0.417289	-0.387891	-0.275421	-0.32862	-0.471767	-0.496354	-0.28034	-0.156724	-0.220105	-0.268293
	-0.160769	0.03497	0.281891	0.515133	0.690431	0.805243	0.903828	0.967806	0	0.0112258	0.260885	0.524925	0.658614	0.643078	0.474219	0.392338	-0.0111327	-0.0826461	-0.44424	-0.222206	-0.120367	0.0243437	0.144077	0.208703	0.187736	-0.142182	-0.120506	0.0385466	0.274424	-0.383518	-0.307122	-0.1678	-0.474911	-0.548368	-0.496193	-0.405701	-0.371222	-0.411422	-0.387669	-0.269773	-0.275587	-0.407792	-0.428659	-0.272562	-0.145902	-0.181527	-0.224023
	0.653007	0.764455	0.759298	0.619351	0.481025	0.375864	0.232838	0.117247	0.0112258	0	0.913438	0.69131	0.478557	0.318787	0.183542	0.0635706	0.0182183	0.0240953	0.112037	-0.0163805	-0.172689	-0.350976	-0.415374	-0.426243	-0.312493	-0.135679	-0.348859	-0.368024	-0.297656	-0.262913	-0.145878	-0.0967942	-0.203622	-0.158683	-0.15592	0.012476	0.0281967	-0.0261249	-0.0722235	-0.114019	-0.250031	-0.321632	-0.302595	-0.285966	-0.334989	-0.276538	-0.0611944
	0.575183	0.768201	0.869843	0.821241	0.731179	0.645082	0.515378	0.389218	0.260885	0.913438	0	0.913048	0.756424	0.591074	0.416628	0.267898	-0.0290711	-0.00928947	-0.00927005	-0.167147	-0.263103	-0.35085	-0.340207	-0.336119	-0.246952	-0.238361	-0.383419	-0.313981	-0.146636	-0.368879	-0.332812	-0.210636	-0.398513	-0.355355	-0.357332	-0.0717783	-0.0277477	-0.120693	-0.180707	-0.216964	-0.409328	-0.477446	-0.394398	-0.256422	-0.258544	-0.287036	-0.181645
	0.332059	0.570633	0.773255	0.851192	0.860975	0.834102	0.756989	0.654916	0.524925	0.69131	0.913048	0	0.948948	0.832845	0.660009	0.500719	-0.0849725	-0.0582733	-0.134336	-0.321844	-0.346136	-0.327118	-0.237067	-0.211906	-0.161665	-0.338027	-0.391261	-0.242454	0.0119051	-0.400247	-0.42439	-0.260174	-0.516408	-0.512605	-0.505606	-0.19141	-0.134802	-0.228151	-0.265086	-0.264749	-0.48041	-0.571313	-0.494221	-0.223139	-0.165596	-0.252288	-0.213288
	0.132604	0.367011	0.60098	0.743911	0.820007	0.847738	0.836766	0.774918	0.658614	0.478557	0.756424	0.948948	0	0.952166	0.794019	0.648173	-0.0835555	-0.0684958	-0.201617	-0.413483	-0.411093	-0.340469	-0.211751	-0.15808	-0.119262	-0.394871	-0.405265	-0.225727	0.0739452	-0.36524	-0.402183	-0.221999	-0.550467	-0.597852	-0.569204	-0.24659	-0.198471	-0.259972	-0.265016	-0.230643	-0.487298	-0.610821	-0.522367	-0.197813	-0.0915169	-0.172912	-0.163387
	-0.0385374	0.15478	0.377668	0.548622	0.670549	0.739329	0.776922	0.74565	0.643078	0.318787	0.591074	0.832845	0.952166	0	0.924631	0.817397	-0.0615	-0.019796	-0.143444	-0.473959	-0.474827	-0.381956	-0.224294	-0.138582	-0.103433	-0.40257	-0.418237	-0.267032	0.0440474	-0.254479	-0.363625	-0.195998	-0.497271	-0.643759	-0.591377	-0.234846	-0.208697	-0.218854	-0.192578	-0.136523	-0.462494	-0.592081	-0.486319	-0.125359	0.00940921	-0.0993172	-0.0892629
	-0.181635	-0.0427053	0.154808	0.332279	0.468509	0.543066	0.588337	0.562234	0.474219	0.183542	0.416628	0.660009	0.794019	0.924631	0	0.95726	-0.10131	-0.00427135	-0.0528926	-0.495167	-0.491853	-0.376208	-0.196589	-0.106924	-0.0920598	-0.364514	-0.385528	-0.284111	0.00502308	-0.101444	-0.35015	-0.209706	-0.377389	-0.600052	-0.555241	-0.175124	-0.171691	-0.133256	-0.0845248	-0.0265442	-0.407756	-0.486205	-0.347212	0.0536082	0.178435	-0.0262618	-0.0398523
	-0.23744	-0.140761	0.0191431	0.178584	0.310236	0.388335	0.448797	0.444665	0.392338	0.0635706	0.267898	0.500719	0.648173	0.817397	0.95726	0	-0.0676086	-0.00633575	-0.0445391	-0.529005	-0.520893	-0.38347	-0.191718	-0.0887639	-0.0772444	-0.335649	-0.388222	-0.316413	-0.0392442	-0.033318	-0.289805	-0.153065	-0.315213	-0.604966	-0.575802	-0.141668	-0.173967	-0.0719977	-0.0082113	0.0495716	-0.342777	-0.388291	-0.230505	0.125966	0.248132	0.0834456	0.0529446
	0.163471	0.0999017	-0.0366328	-0.143533	-0.190881	-0.180655	-0.145503	-0.0912059	-0.0111327	0.0182183	-0.0290711	-0.0849725	-0.0835555	-0.0615	-0.10131	-0.0676086	0	0.80885	0.459242	0.0244508	-0.0860603	-0.196314	-0.25248	-0.179427	-0.135787	-0.0647614	-0.188018	-0.264782	-0.382911	0.0920353	0.153504	0.160239	0.0883961	-0.103758	-0.0644787	0.0909016	0.0761797	0.0317666	-0.0378178	-0.108143	-0.0466051	-0.104505	0.0901934	-0.128507	-0.169645	-0.032911	0.0831288
	0.129736	0.0829303	-0.0460604	-0.150324	-0.193995	-0.18288	-0.161623	-0.130271	-0.0826461	0.0240953	-0.00928947	-0.0582733	-0.0684958	-0.019796	-0.00427135	-0.00633575	0.80885	0	0.61447	-0.0250061	-0.152139	-0.277769	-0.318168	-0.26556	-0.202632	-0.0898956	-0.260213	-0.404575	-0.501186	0.139102	0.135918	0.155802	0.0373597	-0.15501	-0.144354	0.097323	0.0883034	0.0455154	-0.0269901	-0.130854	-0.0333808	-0.0911402	0.0780809	-0.00188509	-0.010203	0.0431134	0.148827
	0.150289	0.0457497	-0.114549	-0.26162	-0.348598	-0.391594	-0.437663	-0.443107	-0.44424	0.112037	-0.00927005	-0.134336	-0.201617	-0.143444	-0.0528926	-0.0445391	0.459242	0.61447	0	0.0884031	-0.102896	-0.276965	-0.345946	-0.317179	-0.198147	-0.0599495	-0.191682	-0.35323	-0.445662	0.204197	0.28061	0.210858	0.319539	0.10623	0.107167	0.12131	0.109571	0.0776177	0.0213781	-0.041981	0.0766292	0.108862	0.0135235	-0.0330095	-0.108398	0.017294	0.239769
	0.296111	0.154141	-0.0327123	-0.167025	-0.227872	-0.248117	-0.262588	-0.267777	-0.222206	-0.0163805	-0.167147	-0.321844	-0.413483	-0.473959	-0.495167	-0.529005	0.0244508	-0.0250061	0.0884031	0	0.933218	0.691315	0.462039	0.289634	0.299658	0.580613	0.620753	0.442632	0.0753002	-0.00890093	-0.0445991	-0.238791	0.357109	0.424386	0.517522	-0.176027	-0.156595	-0.207251	-0.208338	-0.189825	0.279896	0.335555	0.091793	-0.199023	-0.231671	-0.464877	-0.371173
	0.104173	0.0179316	-0.0739751	-0.117992	-0.142519	-0.158447	-0.167262	-0.169482	-0.120367	-0.172689	-0.263103	-0.346136	-0.411093	-0.474827	-0.491853	-0.520893	-0.0860603	-0.152139	-0.102896	0.933218	0	0.897381	0.719747	0.517245	0.448689	0.673451	0.788496	0.644842	0.278046	-0.0790383	-0.163636	-0.33494	0.26689	0.390709	0.45869	-0.222761	-0.181597	-0.260481	-0.264547	-0.240175	0.236163	0.328807	0.114466	-0.123004	-0.153149	-0.408413	-0.431031
	-0.148251	-0.157733	-0.123778	-0.0585418	-0.0372937	-0.0405901	-0.0343014	-0.0256877	0.0243437	-0.350976	-0.35085	-0.327118	-0.340469	-0.381956	-0.376208	-0.38347	-0.196314	-0.277769	-0.276965	0.691315	0.897381	0	0.939349	0.76696	0.641365	0.668853	0.863055	0.795258	0.512606	-0.170872	-0.281082	-0.387719	0.109228	0.249305	0.275655	-0.254119	-0.200067	-0.289296	-0.2961	-0.26834	0.1346	0.281962	0.1228	-0.0403776	-0.0464859	-0.296433	-0.443523
	-0.260352	-0.229784	-0.126784	-0.0034219	0.0571233	0.0741321	0.0926872	0.10398	0.144077	-0.415374	-0.340207	-0.237067	-0.211751	-0.224294	-0.196589	-0.191718	-0.25248	-0.318168	-0.345946	0.462039	0.719747	0.939349	0	0.914369	0.78772	0.589713	0.817597	0.823692	0.667096	-0.204322	-0.388793	-0.444663	-0.0120126	0.0845001	0.0899169	-0.28471	-0.22856	-0.308513	-0.314951	-0.288071	0.0360528	0.213522	0.0742411	-0.000789551	0.0542103	-0.227065	-0.450578
	-0.299613	-0.268551	-0.15803	-0.0370474	0.0377531	0.0793422	0.123906	0.15971	0.208703	-0.426243	-0.336119	-0.211906	-0.15808	-0.138582	-0.106924	-0.0887639	-0.179427	-0.26556	-0.317179	0.289634	0.517245	0.76696	0.914369	0	0.930683	0.467469	0.681018	0.754746	0.705628	-0.189021	-0.362909	-0.398632	-0.0213284	-0.018892	0.0137725	-0.248343	-0.198699	-0.264682	-0.27816	-0.252366	-0.0189562	0.125139	0.0208376	-0.0406902	0.0579013	-0.206436	-0.415292
	-0.167986	-0.142088	-0.0692459	-0.00418498	0.0358452	0.0676175	0.104345	0.141609	0.187736	-0.312493	-0.246952	-0.161665	-0.119262	-0.103433	-0.0920598	-0.0772444	-0.135787	-0.202632	-0.198147	0.299658	0.448689	0.641365	0.78772	0.930683	0	0.431552	0.58058	0.660393	0.661629	-0.249317	-0.278702	-0.301629	-0.0351572	-0.100631	-0.0578531	-0.319086	-0.274426	-0.329587	-0.33473	-0.28978	-0.0298956	0.0882773	-0.0742737	-0.132963	0.00284971	-0.208374	-0.345479
	-0.0624438	-0.09686	-0.110774	-0.109483	-0.120081	-0.145259	-0.164033	-0.185869	-0.142182	-0.135679	-0.238361	-0.338027	-0.394871	-0.40257	-0.364514	-0.335649	-0.0647614	-0.0898956	-0.0599495	0.580613	0.673451	0.668853	0.589713	0.467469	0.431552	0	0.854265	0.538225	0.138223	0.00233376	-0.278343	-0.410905	0.236046	0.00419952	0.132351	-0.223723	-0.206015	-0.213361	-0.165553	-0.105969	0.198307	0.378504	0.2092	0.036765	0.058641	-0.130672	-0.240612
	-0.163414	-0.209003	-0.198399	-0.142847	-0.113708	-0.119548	-0.122789	-0.143129	-0.120506	-0.348859	-0.383419	-0.391261	-0.405265	-0.418237	-0.385528	-0.388222	-0.188018	-0.260213	-0.191682	0.620753	0.788496	0.863055	0.817597	0.681018	0.58058	0.854265	0	0.86593	0.497075	0.0146889	-0.33795	-0.476525	0.246036	0.205622	0.309435	-0.180899	-0.136146	-0.194952	-0.174509	-0.140422	0.168671	0.328332	0.173014	0.0877843	0.075218	-0.260313	-0.43563
	-0.136476	-0.14244	-0.0809967	0.01385	0.0573775	0.0561115	0.0543285	0.0350329	0.0385466	-0.368024	-0.313981	-0.242454	-0.225727	-0.267032	-0.284111	-0.316413	-0.264782	-0.404575	-0.35323	0.442632	0.644842	0.795258	0.823692	0.754746	0.660393	0.538225	0.86593	0	0.800123	-0.115243	-0.35538	-0.431851	0.0978023	0.200992	0.267534	-0.169584	-0.102072	-0.210227	-0.220478	-0.191785	0.029765	0.125031	0.0382381	0.0395252	0.010264	-0.318233	-0.505699
	-0.190585	-0.12489	0.0221197	0.173935	0.249371	0.269126	0.287928	0.290369	0.274424	-0.297656	-0.146636	0.0119051	0.0739452	0.0440474	0.00502308	-0.0392442	-0.382911	-0.501186	-0.445662	0.0753002	0.278046	0.512606	0.667096	0.705628	0.661629	0.138223	0.497075	0.800123	0	-0.248946	-0.338316	-0.311288	-0.161731	0.0452443	0.0228333	-0.150149	-0.0696387	-0.19479	-0.216701	-0.174242	-0.130533	-0.0583168	-0.143525	-0.0391255	0.0330629	-0.257553	-0.492807
	-0.152296	-0.371307	-0.528586	-0.572634	-0.523574	-0.479976	-0.423906	-0.398952	-0.383518	-0.262913	-0.368879	-0.400247	-0.36524	-0.254479	-0.101444	-0.033318	0.0920353	0.139102	0.204197	-0.00890093	-0.0790383	-0.170872	-0.204322	-0.189021	-0.249317	0.00233376	0.0146889	-0.115243	-0.248946	0	0.0848898	-0.0556727	0.662138	0.279285	0.336124	0.254341	0.253147	0.241927	0.229491	0.137121	0.194991	0.28937	0.311666	0.46576	0.403999	0.0917256	0.00811182
	-0.0147568	-0.123391	-0.27587	-0.403845	-0.462565	-0.466865	-0.438571	-0.357106	-0.307122	-0.145878	-0.332812	-0.42439	-0.402183	-0.363625	-0.35015	-0.289805	0.153504	0.135918	0.28061	-0.0445991	-0.163636	-0.281082	-0.388793	-0.362909	-0.278702	-0.278343	-0.33795	-0.35538	-0.338316	0.0848898	0	0.942415	0.248074	0.421731	0.381903	-0.0809645	-0.13661	-0.051181	-0.0125454	0.025261	0.413488	0.249292	-0.023816	-0.345227	-0.406969	0.137166	0.480419
	0.0017423	-0.0396199	-0.132401	-0.231349	-0.299798	-0.312955	-0.287277	-0.212799	-0.1678	-0.0967942	-0.210636	-0.260174	-0.221999	-0.195998	-0.209706	-0.153065	0.160239	0.155802	0.210858	-0.238791	-0.33494	-0.387719	-0.444663	-0.398632	-0.301629	-0.410905	-0.476525	-0.431851	-0.311288	-0.0556727	0.942415	0	-0.0207736	0.254581	0.151202	-0.0808095	-0.128307	-0.0611031	-0.0454333	-0.0253711	0.247128	0.0890655	-0.0402649	-0.349995	-0.391714	0.212658	0.510068
	-0.0921402	-0.312162	-0.502853	-0.595055	-0.593271	-0.581429	-0.563885	-0.527252	-0.474911	-0.203622	-0.398513	-0.516408	-0.550467	-0.497271	-0.377389	-0.315213	0.0883961	0.0373597	0.319539	0.357109	0.26689	0.109228	-0.0120126	-0.0213284	-0.0351572	0.236046	0.246036	0.0978023	-0.161731	0.662138	0.248074	-0.0207736	0	0.418194	0.576844	0.130986	0.114948	0.120555	0.137666	0.142504	0.360384	0.408495	0.17951	0.216138	0.0865613	-0.135203	-0.0280163
	0.103571	-0.0854283	-0.271472	-0.394832	-0.465554	-0.518889	-0.561683	-0.557789	-0.548368	-0.158683	-0.355355	-0.512605	-0.597852	-0.643759	-0.600052	-0.604966	-0.103758	-0.15501	0.10623	0.424386	0.390709	0.249305	0.0845001	-0.018892	-0.100631	0.00419952	0.205622	0.200992	0.0452443	0.279285	0.421731	0.254581	0.418194	0	0.9192	0.232403	0.270313	0.161505	0.0768924	-0.00643147	0.489743	0.398162	0.120706	-0.0685649	-0.230344	-0.20564	-0.0929486
	0.0674432	-0.129995	-0.317385	-0.428102	-0.464403	-0.491103	-0.508517	-0.499488	-0.496193	-0.15592	-0.357332	-0.505606	-0.569204	-0.591377	-0.555241	-0.575802	-0.0644787	-0.144354	0.107167	0.517522	0.45869	0.275655	0.0899169	0.0137725	-0.0578531	0.132351	0.309435	0.267534	0.0228333	0.336124	0.381903	0.151202	0.576844	0.9192	0	0.198422	0.221274	0.144015	0.0896672	0.0377475	0.521665	0.381187	0.0336738	-0.109225	-0.282787	-0.348797	-0.167158
	-0.0431181	-0.129516	-0.22256	-0.295255	-0.369722	-0.409363	-0.423301	-0.417722	-0.405701	0.012476	-0.0717783	-0.19141	-0.24659	-0.234846	-0.175124	-0.141668	0.0909016	0.097323	0.12131	-0.176027	-0.222761	-0.254119	-0.28471	-0.248343	-0.319086	-0.223723	-0.180899	-0.169584	-0.150149	0.254341	-0.0809645	-0.0808095	0.130986	0.232403	0.198422	0	0.970291	0.967036	0.860931	0.677258	-0.162796	-0.149337	0.216572	0.275306	0.143447	0.0470236	-0.0412706
	-0.0523947	-0.116966	-0.173789	-0.221454	-0.294495	-0.345431	-0.371484	-0.376183	-0.371222	0.0281967	-0.0277477	-0.134802	-0.198471	-0.208697	-0.171691	-0.173967	0.0761797	0.0883034	0.109571	-0.156595	-0.181597	-0.200067	-0.22856	-0.198699	-0.274426	-0.206015	-0.136146	-0.102072	-0.0696387	0.253147	-0.13661	-0.128307	0.114948	0.270313	0.221274	0.970291	0	0.889515	0.753174	0.567076	-0.211561	-0.196896	0.185693	0.305768	0.175548	0.0134839	-0.120679
	-0.0946098	-0.183074	-0.279262	-0.34984	-0.406656	-0.428009	-0.426923	-0.417289	-0.411422	-0.0261249	-0.120693	-0.228151	-0.259972	-0.218854	-0.133256	-0.0719977	0.0317666	0.0455154	0.0776177	-0.207251	-0.260481	-0.289296	-0.308513	-0.264682	-0.329587	-0.213361	-0.194952	-0.210227	-0.19479	0.241927	-0.051181	-0.0611031	0.120555	0.161505	0.144015	0.967036	0.889515	0	0.954505	0.803901	-0.141869	-0.118862	0.240697	0.272237	0.17222	0.110284	0.031034
	-0.178762	-0.265326	-0.351526	-0.403699	-0.42825	-0.423919	-0.403188	-0.387891	-0.387669	-0.0722235	-0.180707	-0.265086	-0.265016	-0.192578	-0.0845248	-0.0082113	-0.0378178	-0.0269901	0.0213781	-0.208338	-0.264547	-0.2961	-0.314951	-0.27816	-0.33473	-0.165553	-0.174509	-0.220478	-0.216701	0.229491	-0.0125454	-0.0454333	0.137666	0.0768924	0.0896672	0.860931	0.753174	0.954505	0	0.931388	-0.122212	-0.0899394	0.281666	0.28044	0.220436	0.161188	0.0853632
	-0.264161	-0.332113	-0.381762	-0.392677	-0.376657	-0.34563	-0.304819	-0.275421	-0.269773	-0.114019	-0.216964	-0.264749	-0.230643	-0.136523	-0.0265442	0.0495716	-0.108143	-0.130854	-0.041981	-0.189825	-0.240175	-0.26834	-0.288071	-0.252366	-0.28978	-0.105969	-0.140422	-0.191785	-0.174242	0.137121	0.025261	-0.0253711	0.142504	-0.00643147	0.0377475	0.677258	0.567076	0.803901	0.931388	0	-0.103086	-0.101009	0.269165	0.259456	0.22095	0.163189	0.0910356
	-0.0563065	-0.228261	-0.377216	-0.440564	-0.411447	-0.382895	-0.369006	-0.32862	-0.275587	-0.250031	-0.409328	-0.48041	-0.487298	-0.462494	-0.407756	-0.342777	-0.0466051	-0.0333808	0.0766292	0.279896	0.236163	0.1346	0.0360528	-0.0189562	-0.0298956	0.198307	0.168671	0.029765	-0.130533	0.194991	0.413488	0.247128	0.360384	0.489743	0.521665	-0.162796	-0.211561	-0.141869	-0.122212	-0.103086	0	0.800031	0.0466593	-0.248668	-0.234114	-0.0857612	0.148117
	-0.0534522	-0.239449	-0.391098	-0.467449	-0.470613	-0.474194	-0.488749	-0.471767	-0.407792	-0.321632	-0.477446	-0.571313	-0.610821	-0.592081	-0.486205	-0.388291	-0.104505	-0.0911402	0.108862	0.335555	0.328807	0.281962	0.213522	0.125139	0.0882773	0.378504	0.328332	0.125031	-0.0583168	0.28937	0.249292	0.0890655	0.408495	0.398162	0.381187	-0.149337	-0.196896	-0.118862	-0.0899394	-0.101009	0.800031	0	0.371791	-0.0671342	-0.0276795	0.0174175	0.104439
	-0.0807232	-0.189781	-0.304186	-0.393078	-0.469416	-0.502653	-0.497827	-0.496354	-0.428659	-0.302595	-0.394398	-0.494221	-0.522367	-0.486319	-0.347212	-0.230505	0.0901934	0.0780809	0.0135235	0.091793	0.114466	0.1228	0.0742411	0.0208376	-0.0742737	0.2092	0.173014	0.0382381	-0.143525	0.311666	-0.023816	-0.0402649	0.17951	0.120706	0.0336738	0.216572	0.185693	0.240697	0.281666	0.269165	0.0466593	0.371791	0	0.459039	0.426582	0.273418	0.0241522
	-0.311838	-0.359079	-0.341628	-0.283913	-0.262109	-0.267001	-0.257676	-0.28034	-0.272562	-0.285966	-0.256422	-0.223139	-0.197813	-0.125359	0.0536082	0.125966	-0.128507	-0.00188509	-0.0330095	-0.199023	-0.123004	-0.0403776	-0.000789551	-0.0406902	-0.132963	0.036765	0.0877843	0.0395252	-0.0391255	0.46576	-0.345227	-0.349995	0.216138	-0.0685649	-0.109225	0.275306	0.305768	0.272237	0.28044	0.259456	-0.248668	-0.0671342	0.459039	0	0.90903	0.486095	0.070984
	-0.381618	-0.411514	-0.367317	-0.284377	-0.224137	-0.191443	-0.148405	-0.156724	-0.145902	-0.334989	-0.258544	-0.165596	-0.0915169	0.00940921	0.178435	0.248132	-0.169645	-0.010203	-0.108398	-0.231671	-0.153149	-0.0464859	0.0542103	0.0579013	0.00284971	0.058641	0.075218	0.010264	0.0330629	0.403999	-0.406969	-0.391714	0.0865613	-0.230344	-0.282787	0.143447	0.175548	0.17222	0.220436	0.22095	-0.234114	-0.0276795	0.426582	0.90903	0	0.557349	0.0897795
	-0.373483	-0.346318	-0.301429	-0.263035	-0.272322	-0.278269	-0.250615	-0.220105	-0.181527	-0.276538	-0.287036	-0.252288	-0.172912	-0.0993172	-0.0262618	0.0834456	-0.032911	0.0431134	0.017294	-0.464877	-0.408413	-0.296433	-0.227065	-0.206436	-0.208374	-0.130672	-0.260313	-0.318233	-0.257553	0.0917256	0.137166	0.212658	-0.135203	-0.20564	-0.348797	0.0470236	0.0134839	0.110284	0.161188	0.163189	-0.0857612	0.0174175	0.273418	0.486095	0.557349	0	0.788787
	-0.209008	-0.227658	-0.263905	-0.295948	-0.320079	-0.324383	-0.313608	-0.268293	-0.224023	-0.0611944	-0.181645	-0.213288	-0.163387	-0.0892629	-0.0398523	0.0529446	0.0831288	0.148827	0.239769	-0.371173	-0.431031	-0.443523	-0.450578	-0.415292	-0.345479	-0.240612	-0.43563	-0.505699	-0.492807	0.00811182	0.480419	0.510068	-0.0280163	-0.0929486	-0.167158	-0.0412706	-0.120679	0.031034	0.0853632	0.0910356	0.148117	0.104439	0.0241522	0.070984	0.0897795	0.788787	0
DSI SC matrix
	0	2.5563	1.61278	2.05308	1.5682	0.60206	0	0	0	1	1.27875	1.51851	1.30103	0.69897	0.90309	0.778151	0	0.30103	0.60206	0.30103	0.845098	1.04139	0.477121	0	0	0	0.30103	0.477121	0	0.30103	0.477121	0	0.30103	0	0	0	0.30103	0.30103	0	0	1.5563	1.49136	1.11394	0.477121	0.69897	0	0.477121
	2.5563	0	3.36642	2.20952	1.4624	0	0	0	0	2.93802	2.78746	2.67117	2.37658	0	0.477121	0.30103	0	0	0.30103	0.69897	1.39794	1.30103	0.60206	0	0	0	0	0.845098	0	0.30103	1.04139	0	0.60206	0.30103	0	0.30103	0	0	0	0	1.94448	1.99123	1.47712	1.17609	1.25527	0.30103	0.60206
	1.61278	3.36642	0	3.40088	1.59106	0.778151	0	0.30103	0.60206	3.47756	3.49859	3.12808	2.23045	0.954243	0.69897	0.477121	0.30103	0	0	0.69897	1.39794	1.34242	0.60206	0	0	0	0	0.69897	0	0	1.53148	0	1.20412	0.477121	0	0.30103	0.30103	0	0	0	1.89209	2.08279	1.81954	1.61278	1.89209	0.778151	1.17609
	2.05308	2.20952	3.40088	0	3.31471	0.778151	0	0	0.69897	2.19312	3.3962	3.02202	2.17609	0.845098	1.32222	1.25527	0	0.30103	0	2.05308	2.18184	2.13033	0.954243	0	0	0.477121	0.69897	1.30103	0	0.69897	2.23553	0	1.36173	1.32222	0	1.11394	1.34242	1.4624	0.30103	0	2.67578	2.86213	2.65031	2.1959	2.24304	1.57978	1.62325
	1.5682	1.4624	1.59106	3.31471	0	2.75891	0.477121	0	1.44716	1	2.59439	2.98722	2.38739	1.30103	2.44716	2.52244	0	0.60206	0.477121	2.02119	1.76343	1.57978	0	0	0	0	0	0.69897	0	0.30103	1.25527	0	0.477121	0.60206	0	0.60206	0.477121	0.60206	0	0.30103	1.98227	2.20683	1.80618	1.17609	1.27875	0.778151	0.845098
	0.60206	0	0.778151	0.778151	2.75891	0	2.32015	2.32634	2.59218	0	0.90309	2.65418	2.24797	1.6721	2.05308	2.17609	0	0	0	0	0	0	0	0	0	0	0	0	0	0	0	0	0	0	0	0	0	0	0	0	0	0	0	0.477121	0	0	0
	0	0	0	0	0.477121	2.32015	0	2.24304	2.12385	0	0	1.70757	1.81954	1.14613	1	1.04139	0	0	0.30103	0	0	0	0	0	0	0	0	0	0	0	0	0	0	0	0	0	0	0	0	0	0	0	0	0	0	0	0
	0	0	0.30103	0	0	2.32634	2.24304	0	2.27184	0	0.30103	1.44716	1.95904	1.53148	1.23045	1.25527	0	0	0.30103	0	0	0	0	0	0	0	0	0	0	0	0	0	0	0	0	0	0	0	0	0	0	0	0	0	0	0	0
	0	0	0.60206	0.69897	1.44716	2.59218	2.12385	2.27184	0	0	0.845098	2.29003	2.57054	2.37658	1.11394	1	0	0	0	0	0	0	0	0	0	0	0	0	0	0	0	0	0	0	0	0	0	0	0	0	0	0	0	0	0	0	0
	1	2.93802	3.47756	2.19312	1	0	0	0	0	0	3.06967	2.21219	0.69897	0.30103	0.477121	0	0	0	0	0.477121	0.954243	0.954243	0.30103	0	0	0	0	0.30103	0	0	0.778151	0	0.60206	0	0	0	0	0	0	0	0.60206	1.47712	1.4624	0	0	0	0
	1.27875	2.78746	3.49859	3.3962	2.59439	0.90309	0	0.30103	0.845098	3.06967	0	3.12905	2.10037	1	0.778151	0.30103	0	0.477121	0	1.74819	1.93952	2.16435	1	0	0	0	0.30103	0.845098	0	0.30103	1	0	0.477121	0.477121	0	0.60206	0	0.30103	0.477121	0.30103	1.97313	2.02938	1.49136	1.47712	1.6902	0.69897	1.27875
	1.51851	2.67117	3.12808	3.02202	2.98722	2.65418	1.70757	1.44716	2.29003	2.21219	3.12905	0	3.54195	2.67852	1.59106	1.66276	0.30103	0	0	0.30103	0.69897	0.778151	0.30103	0	0	0.30103	0.30103	0.477121	0	0.30103	0.954243	0	0.30103	0	0	0	0	0	0	0	1.39794	1.32222	1.14613	1.23045	1.14613	0.477121	0.845098
	1.30103	2.37658	2.23045	2.17609	2.38739	2.24797	1.81954	1.95904	2.57054	0.69897	2.10037	3.54195	0	2.902	1.69897	1.64345	0	0	0	0.30103	0.477121	0.69897	0	0	0	0	0	0.30103	0	0	0.477121	0	0	0	0	0	0	0	0	0	1.04139	1.07918	0.778151	0.30103	0.845098	0.477121	0.69897
	0.69897	0	0.954243	0.845098	1.30103	1.6721	1.14613	1.53148	2.37658	0.30103	1	2.67852	2.902	0	2.07188	0.69897	0	0	0	0	0	0	0	0	0	0	0	0	0	0	0.477121	0	0	0	0	0	0	0	0	0	0.477121	0.30103	0	0	0	0	0
	0.90309	0.477121	0.69897	1.32222	2.44716	2.05308	1	1.23045	1.11394	0.477121	0.778151	1.59106	1.69897	2.07188	0	3.48728	0	0.30103	0	0	0.30103	0.30103	0	0	0	0	0	0	0	0	0	0	0	0	0	0	0	0	0	0	0	0.30103	0.30103	0.30103	0.60206	0	0.477121
	0.778151	0.30103	0.477121	1.25527	2.52244	2.17609	1.04139	1.25527	1	0	0.30103	1.66276	1.64345	0.69897	3.48728	0	0	0.30103	0	0	0.30103	0.30103	0	0	0	0	0	0	0	0	0	0	0	0	0	0	0	0	0	0	0	0	0	0	0.30103	0	0.30103
	0	0	0.30103	0	0	0	0	0	0	0	0	0.30103	0	0	0	0	0	3.3694	0	0	0	0	0	0	0	0	0	0	0	0	0	0	0	0	0	0	0	0	0.30103	0.30103	0.30103	0.477121	0	0	0	0	0
	0.30103	0	0	0.30103	0.60206	0	0	0	0	0	0.477121	0	0	0	0.30103	0.30103	3.3694	0	2.16435	0	0	0	0	0	0	0	0	0	0	0	0	0	0	0	0	0	0	0.30103	0.60206	1	0.30103	0.477121	0	0	0	0	0
	0.60206	0.30103	0	0	0.477121	0	0.30103	0.30103	0	0	0	0	0	0	0	0	0	2.16435	0	0	0	0	0	0	0	0	0	0	0	0	0	0	0	0	0	0	0	0	0.30103	0.477121	0	0	0	0	0	0	0
	0.30103	0.69897	0.69897	2.05308	2.02119	0	0	0	0	0.477121	1.74819	0.30103	0.30103	0	0	0	0	0	0	0	2.74036	2.5832	0.30103	0	0	1.78533	0.60206	0.69897	0	0.90309	0	0	0	0	0	0	0	0	0	0	2.02938	1.62325	0.845098	0	0	0	0
	0.845098	1.39794	1.39794	2.18184	1.76343	0	0	0	0	0.954243	1.93952	0.69897	0.477121	0	0.30103	0.30103	0	0	0	2.74036	0	3.60831	1	0	0	2.80821	1.50515	2.4609	0	1.23045	0	0	0	0	0	0	0	0	0	0	2.72835	2.15534	1.59106	0.30103	0.30103	0.30103	0.30103
	1.04139	1.30103	1.34242	2.13033	1.57978	0	0	0	0	0.954243	2.16435	0.778151	0.69897	0	0.30103	0.30103	0	0	0	2.5832	3.60831	0	3.02243	0	0	3.11628	3.05461	2.86332	0	1.32222	0.778151	0	0.30103	0	0	0	0	0	0	0	2.87852	2.24797	1.68124	0.954243	1	0.477121	0.477121
	0.477121	0.60206	0.60206	0.954243	0	0	0	0	0	0.30103	1	0.30103	0	0	0	0	0	0	0	0.30103	1	3.02243	0	1.77085	0.845098	0.30103	3.01452	2.89321	2.0086	0	0.954243	0	0.69897	0.30103	0	0.30103	0.30103	0.30103	0	0	1.41497	1.25527	1	0.60206	0.30103	0	0
	0	0	0	0	0	0	0	0	0	0	0	0	0	0	0	0	0	0	0	0	0	0	1.77085	0	1.49136	0	0	1.80618	2.10037	0	0	0	0	0	0	0	0	0	0	0	0	0	0	0	0.30103	0	0
	0	0	0	0	0	0	0	0	0	0	0	0	0	0	0	0	0	0	0	0	0	0	0.845098	1.49136	0	0	0	0.30103	1.39794	0	0.30103	0	0	0	0	0	0	0	0	0	0	0	0	0.30103	0	0	0
	0	0	0	0.477121	0	0	0	0	0	0	0	0.30103	0	0	0	0	0	0	0	1.78533	2.80821	3.11628	0.30103	0	0	0	2.87564	0.778151	0	0.778151	0	0	0	0	0	0	0	0	0	0	1.30103	0.90309	0.30103	0	0	0	0
	0.30103	0	0	0.69897	0	0	0	0	0	0	0.30103	0.30103	0	0	0	0	0	0	0	0.60206	1.50515	3.05461	3.01452	0	0	2.87564	0	2.74273	0	0	0.69897	0	0.477121	0	0	0	0	0	0	0	1.34242	1	0.845098	0.60206	0.30103	0	0
	0.477121	0.845098	0.69897	1.30103	0.69897	0	0	0	0	0.30103	0.845098	0.477121	0.30103	0	0	0	0	0	0	0.69897	2.4609	2.86332	2.89321	1.80618	0.30103	0.778151	2.74273	0	2.12057	0	1	0	0.60206	0.30103	0	0.30103	0.30103	0.30103	0	0	2.26007	1.6721	1.36173	0.60206	0.30103	0	0
	0	0	0	0	0	0	0	0	0	0	0	0	0	0	0	0	0	0	0	0	0	0	2.0086	2.10037	1.39794	0	0	2.12057	0	0.30103	1.20412	0.778151	0.60206	0.60206	0	0.60206	1.25527	1.34242	0.30103	0	0	0.477121	0.60206	0	0	0	0
	0.30103	0.30103	0	0.69897	0.30103	0	0	0	0	0	0.30103	0.30103	0	0	0	0	0	0	0	0.90309	1.23045	1.32222	0	0	0	0.778151	0	0	0.30103	0	1.14613	0.845098	0.845098	0	0	0	0.30103	0.30103	0	0	1.75587	2.11727	1.6721	0.30103	0	0	0
	0.477121	1.04139	1.53148	2.23553	1.25527	0	0	0	0	0.778151	1	0.954243	0.477121	0.477121	0	0	0	0	0	0	0	0.778151	0.954243	0	0.30103	0	0.69897	1	1.20412	1.14613	0	3.05231	3.34713	2.26482	1.07918	1.38021	1.30103	0.30103	0	0	0.60206	3.02938	3.28058	0.69897	0.30103	0	0
	0	0	0	0	0	0	0	0	0	0	0	0	0	0	0	0	0	0	0	0	0	0	0	0	0	0	0	0	0.778151	0.845098	3.05231	0	2.77452	2.13988	2	1.78533	0.477121	0	0	0	0	1.36173	1.32222	0	0.845098	0.69897	1
	0.30103	0.60206	1.20412	1.36173	0.477121	0	0	0	0	0.60206	0.477121	0.30103	0	0	0	0	0	0	0	0	0	0.30103	0.69897	0	0	0	0.477121	0.60206	0.60206	0.845098	3.34713	2.77452	0	1.92428	1.60206	1.73239	1.38021	0.30103	0	0	0.477121	2.4609	2.72591	0.60206	0	0	0
	0	0.30103	0.477121	1.32222	0.60206	0	0	0	0	0	0.477121	0	0	0	0	0	0	0	0	0	0	0	0.30103	0	0	0	0	0.30103	0.60206	0	2.26482	2.13988	1.92428	0	3.44467	2.81889	2.19312	1.90849	1.30103	0.778151	0.30103	2.3075	2.02938	1	1.11394	0.778151	0.90309
	0	0	0	0	0	0	0	0	0	0	0	0	0	0	0	0	0	0	0	0	0	0	0	0	0	0	0	0	0	0	1.07918	2	1.60206	3.44467	0	2.73957	1.27875	0.60206	0.30103	0	0	1.07918	1	0.30103	0.845098	0.60206	0.69897
	0	0.30103	0.30103	1.11394	0.60206	0	0	0	0	0	0.60206	0	0	0	0	0	0	0	0	0	0	0	0.30103	0	0	0	0	0.30103	0.60206	0	1.38021	1.78533	1.73239	2.81889	2.73957	0	3.29798	1.36173	0.30103	0.30103	0.30103	2.13033	1.77085	1.47712	2.04532	1.83885	1.94448
	0.30103	0	0.30103	1.34242	0.477121	0	0	0	0	0	0	0	0	0	0	0	0	0	0	0	0	0	0.30103	0	0	0	0	0.30103	1.25527	0.30103	1.30103	0.477121	1.38021	2.19312	1.27875	3.29798	0	3.5001	0.60206	0.30103	0.477121	1.79239	1.14613	0.477121	2.15836	1.92428	2.17026
	0.30103	0	0	1.4624	0.60206	0	0	0	0	0	0.30103	0	0	0	0	0	0	0.30103	0	0	0	0	0.30103	0	0	0	0	0.30103	1.34242	0.30103	0.30103	0	0.30103	1.90849	0.60206	1.36173	3.5001	0	3.47041	2.98182	0.30103	1.49136	0.845098	0	1.80618	1.50515	1.81291
	0	0	0	0.30103	0	0	0	0	0	0	0.477121	0	0	0	0	0	0.30103	0.60206	0.30103	0	0	0	0	0	0	0	0	0	0.30103	0	0	0	0	1.30103	0.30103	0.30103	0.60206	3.47041	0	3.58399	0	0.69897	0.30103	0	0.30103	0	0
	0	0	0	0	0.30103	0	0	0	0	0	0.30103	0	0	0	0	0	0.30103	1	0.477121	0	0	0	0	0	0	0	0	0	0	0	0	0	0	0.778151	0	0.30103	0.30103	2.98182	3.58399	0	0	0	0	0	0	0	0
	1.5563	1.94448	1.89209	2.67578	1.98227	0	0	0	0	0.60206	1.97313	1.39794	1.04139	0.477121	0	0	0.30103	0.30103	0	2.02938	2.72835	2.87852	1.41497	0	0	1.30103	1.34242	2.26007	0	1.75587	0.60206	0	0.477121	0.30103	0	0.30103	0.477121	0.30103	0	0	0	3.4417	2.47712	0.845098	0.90309	0.477121	0.477121
	1.49136	1.99123	2.08279	2.86213	2.20683	0	0	0	0	1.47712	2.02938	1.32222	1.07918	0.30103	0.30103	0	0.477121	0.477121	0	1.62325	2.15534	2.24797	1.25527	0	0	0.90309	1	1.6721	0.477121	2.11727	3.02938	1.36173	2.4609	2.3075	1.07918	2.13033	1.79239	1.49136	0.69897	0	3.4417	0	3.7933	1.39794	1.04139	0.477121	0.477121
	1.11394	1.47712	1.81954	2.65031	1.80618	0	0	0	0	1.4624	1.49136	1.14613	0.778151	0	0.30103	0	0	0	0	0.845098	1.59106	1.68124	1	0	0	0.30103	0.845098	1.36173	0.60206	1.6721	3.28058	1.32222	2.72591	2.02938	1	1.77085	1.14613	0.845098	0.30103	0	2.47712	3.7933	0	2.72016	0.778151	0.30103	0.477121
	0.477121	1.17609	1.61278	2.1959	1.17609	0.477121	0	0	0	0	1.47712	1.23045	0.30103	0	0.30103	0	0	0	0	0	0.30103	0.954243	0.60206	0	0.30103	0	0.60206	0.60206	0	0.30103	0.69897	0	0.60206	1	0.30103	1.47712	0.477121	0	0	0	0.845098	1.39794	2.72016	0	3.23019	1.47712	1.20412
	0.69897	1.25527	1.89209	2.24304	1.27875	0	0	0	0	0	1.6902	1.14613	0.845098	0	0.60206	0.30103	0	0	0	0	0.30103	1	0.30103	0.30103	0	0	0.30103	0.30103	0	0	0.30103	0.845098	0	1.11394	0.845098	2.04532	2.15836	1.80618	0.30103	0	0.90309	1.04139	0.778151	3.23019	0	3.23502	3.49485
	0	0.30103	0.778151	1.57978	0.778151	0	0	0	0	0	0.69897	0.477121	0.477121	0	0	0	0	0	0	0	0.30103	0.477121	0	0	0	0	0	0	0	0	0	0.69897	0	0.778151	0.60206	1.83885	1.92428	1.50515	0	0	0.477121	0.477121	0.30103	1.47712	3.23502	0	3.21245
	0.477121	0.60206	1.17609	1.62325	0.845098	0	0	0	0	0	1.27875	0.845098	0.69897	0	0.477121	0.30103	0	0	0	0	0.30103	0.477121	0	0	0	0	0	0	0	0	0	1	0	0.90309	0.69897	1.94448	2.17026	1.81291	0	0	0.477121	0.477121	0.477121	1.20412	3.49485	3.21245	0

## Sheet: Fig 3 e
log(SC)	SEEG FC
0.794579	0.41357
-0.104004	0.216834
1.60471	0.394135		SEEG white matter FC and SC series, while Euclidean distances between pairs of regions were regressed out from both.
0.381215	-0.0423009
0.492728	0.212138
1.63916	0.41033
-0.0587257	-0.198571
-0.209453	0.0572314
-0.125722	0.30786
1.553	0.43865
-0.979944	-0.257903
-0.893712	0.224881
-0.938637	0.388475
0.997188	0.459114
-1.23967	0.416933
0.558435	0.455565
-1.28097	0.021773
0.609548	0.424408
0.481314	0.462464
-0.935008	-0.0511052
-0.883023	0.146022
-0.179771	0.285197
0.920325	0.363895
0.407064	0.426357
0.51013	0.45422
-0.657088	0.223528
1.25192	0.311653
1.7745	0.292864
0.491214	0.153839
-0.683177	0.0305734
-0.339028	0.177302
1.13528	0.342664
1.81875	0.422079
1.70067	0.360855
0.900197	0.271869
-0.773235	0.200138
-1.31128	-0.00426193
-0.728694	-0.101633
1.30795	0.399847
-0.0578952	-0.0325631
1.05746	0.176022
1.48102	0.351843
1.34863	0.408614
1.29924	0.406665
0.967724	0.381016
0.0382026	0.317638
-0.194322	0.237983
0.682781	0.135508
0.495398	0.213836
1.36733	0.399457
-0.232865	-0.197841
0.803664	0.00519945
0.621037	0.209827
0.534415	0.326821
0.720605	0.382732
0.567617	0.399554
0.140847	0.389915
0.29672	0.341231
0.935158	0.246582
-0.972879	0.0372114
0.383593	0.278961
1.78025	0.435367
-0.791752	-0.334276
-0.61499	0.0188155
-0.759796	0.161101
-0.335105	0.257913
0.0120377	0.30746
-0.526603	0.334867
-0.139458	0.305037
0.721397	0.215133
-1.32589	-0.0864398
-0.671849	0.149729
0.961741	0.355381
1.14028	0.438574
-0.544029	-0.44232
-1.01086	-0.336239
-0.828631	-0.170577
-0.243118	-0.0234416
0.846968	0.0847698
0.422679	0.135042
-0.653242	0.161949
-0.434629	0.126331
-0.549208	0.0398658
-1.10487	-0.185567
-0.848769	0.0114009
-0.0807839	0.218664
-0.0178199	0.316545
0.310163	0.41104
-0.625073	-0.462839
-1.14359	-0.399439
-1.00796	-0.27206
-0.268896	-0.144042
0.961178	-0.0422127
0.580811	0.00854293
-0.583129	0.0454982
-0.391051	0.0238395
-0.657392	-0.0373858
-1.28096	-0.101212
0.035838	0.0954919
-0.0284086	0.206818
-1.01782	0.339924
1.72556	0.443668
-0.909037	-0.106754
-1.00553	-0.232665
-0.854558	0.103411
-0.896612	-0.210456
-0.603506	-0.260497
-0.798953	-0.132473
-1.00449	-0.151123
-1.002	-0.151189
1.60768	0.295258
-0.458286	0.200528
-0.781901	0.0778333
-0.659922	-0.360016
-0.85885	-0.467439
-0.865829	-0.478493
0.492497	0.173119
-0.735283	0.365671
-0.292477	0.259768
-0.247591	0.108998
1.15139	0.0107622
1.1644	-0.0139942
-0.44402	0.145765
0.871798	0.0309735
-0.530593	-0.0877352
-0.485798	-0.143363
-0.146353	0.209797
0.451358	0.159625
0.496245	0.103803
1.32503	0.0958638
0.951508	0.107429
0.0774175	0.0250823
1.10742	-0.0293734
-0.0883768	-0.0764333
-0.265449	-0.105395
-0.351976	-0.114154
-0.307177	-0.107181
0.978653	0.419634
0.0947989	-0.00656662
0.399306	0.0200226
0.485587	0.090063
1.31838	0.191378
0.812724	0.248718
0.121776	-0.117546
1.37659	-0.081478
0.0351207	-0.0217905
0.000696231	0.000839186
-0.307715	0.0370716
-0.262933	0.0658103
0.866414	0.213845
1.84659	0.383786
-0.424596	-0.0825911
-0.254786	-0.0159515
-0.209897	0.123134
0.187167	0.282576
-0.487014	-0.146233
0.256643	-0.0351412
-0.39762	0.103938
-1.37082	0.0206948
-0.716785	0.242278
1.26072	0.425765
0.00913023	0.400775
-0.8717	0.31024
-0.270361	0.417088
-0.318166	0.153836
-0.439336	-0.0305572
0.140384	0.160894
1.13835	0.233705
1.43336	0.218614
-1.37932	0.141532
-0.582974	0.0285866
-0.0516106	0.156411
-0.438727	-0.0754596
-0.394707	-0.0479138
-1.0102	0.227312
-0.139221	0.36924
1.3855	0.423911
1.33253	0.368099
1.11392	0.340673
-0.362178	0.0914616
0.0502355	0.12122
-0.0514016	0.21843
0.595175	0.349063
0.0376736	0.428411
-0.437954	-0.0594429
0.150025	0.0298995
-0.173962	0.13679
-0.305983	0.188945
-0.876455	0.0788015
0.849168	0.251827
1.21965	0.37656
1.225	0.385271
0.125255	0.306104
-1.37722	0.213903
-0.93864	0.060751
0.981006	0.352338
0.398255	0.275193
0.458471	0.288358
-0.268037	0.225004
0.403797	0.32266
-0.513165	0.095823
-0.476658	-0.0938404
-0.00383716	-0.234971
-0.363517	-0.155154
-0.333449	0.0237137
-0.293589	0.0243876
-0.332855	-0.0998253
-0.00443049	-0.169106
0.0919258	-0.257253
-0.338332	0.00744413
-0.77159	-0.208573
-0.537918	0.0719045
0.0651311	-0.00555644
0.594598	-0.126377
1.33853	-0.222295
0.398616	-0.248581
-0.12193	0.0331971
0.14001	-0.121507
0.134761	-0.180521
-0.301466	-0.125439
-0.260265	-0.0537596
-0.615119	-0.498479
-0.417704	-0.589048
-1.01855	-0.436864
-0.615081	-0.491664
-0.293369	-0.492467
-0.0393375	-0.435279
-0.260363	-0.143135
-0.47203	-0.413657
-0.581298	-0.2997
1.29059	0.428826
-0.537094	0.136742
-0.197148	-0.0519943
0.444322	-0.211005
0.64175	-0.271196
-0.202635	-0.237077
-0.118815	0.119516
-0.203596	-0.0430909
-0.33918	-0.128424
-1.04791	-0.0725336
-0.645379	-0.190082
-0.800968	0.121232
-0.669822	-0.0220112
-0.646651	-0.262917
-0.611941	0.393478
1.72021	-0.157155
1.10266	-0.462122
-0.645801	0.056065
-0.428811	-0.0971007
0.457537	-0.1873
-0.221034	-0.224588
-0.367317	-0.131548
-1.14279	-0.173532
-1.10253	-0.0246804
-0.752209	-0.1408
0.618843	0.00118554
0.502362	-0.159165
0.365007	0.0673484
-0.575887	-0.045953
0.342053	-0.278967
0.00455717	0.195265
1.68294	0.405603
-0.497269	0.131382
-0.457728	0.0701249
0.395127	0.0295382
-0.0764217	-0.0125037
-0.0894439	0.274972
-1.05426	-0.471575
-1.01154	-0.322104
-0.688462	-0.284947
-0.229769	-0.472574
0.142547	-0.498789
0.0506248	-0.318334
1.19196	-0.172831
1.06772	-0.242924
-0.497324	0.208459
-0.419406	0.149703
0.661601	0.133883
-0.163683	0.0930119
-1.02412	-0.391198
-0.981574	-0.230505
-0.0110819	-0.185009
-1.03778	0.0795308
-0.277615	-0.503029
-1.13846	-0.524423
-0.306911	-0.338676
0.611127	-0.098802
-0.348167	-0.183954
1.53626	0.456701
-0.45784	0.197985
0.820069	0.0364412
-0.000565577	0.011543
-0.311206	0.28978
-0.22756	0.523231
-0.991809	-0.445173
-0.949582	-0.312942
0.102781	-0.288685
-1.03771	0.0683637
-1.24231	-0.389216
-1.37516	-0.324285
0.371424	-0.171485
-0.979924	-0.225088
-0.355053	0.48957
1.73839	0.37593
-0.302367	0.01388
-0.0949423	0.262061
-0.231207	0.436966
0.109056	0.479333
-0.0722548	0.623943
-0.909721	-0.287372
-0.191109	-0.219985
-1.23603	-0.243323
-1.37083	0.419578
-1.11473	0.275702
1.70869	0.440909
-0.223934	0.103974
-0.23054	0.258356
-0.194633	0.396043
0.543145	0.404529
0.138795	0.588687
-0.669058	-0.26719
-1.3259	0.272024
-1.37083	0.125723
1.26502	0.326424
1.82227	0.417797
0.531998	0.0229062
0.961499	-0.115831
0.950804	-0.231268
1.77648	-0.260861
1.12524	-0.197763
-0.340352	-0.104985
1.07185	-0.231212
0.538147	-0.268946
0.223397	-0.242235
-0.298826	-0.183628
-0.530492	0.187585
-0.485926	0.236636
0.513765	-0.0358568
1.22157	-0.0724888
1.38677	-0.161963
-0.0563275	-0.244073
-0.245797	-0.142534
-0.181072	-0.153413
0.764691	-0.269718
0.673485	0.227509
-0.825712	0.168355
-0.855129	0.19204
-1.26986	0.129555
-1.11028	-0.394692
-0.891839	-0.409415
-1.02511	-0.3053
0.511693	0.0616434
1.05296	-0.0910723
1.18626	-0.209161
2.00763	-0.251728
1.39462	-0.220895
0.579608	-0.140491
1.17297	-0.263266
0.507239	-0.323825
0.30594	-0.329779
-0.430228	-0.27729
-0.388016	-0.13748
-0.316862	0.159862
-0.27235	0.20901
0.116643	0.0270468
0.650941	0.0220769
0.752315	-0.0177452
-0.225611	-0.0743072
-0.653275	0.029995
-0.539561	-0.00666828
0.155401	-0.191588
-0.980734	-0.327634
1.03733	0.323855
1.61002	0.0109213
-0.0439352	-0.138294
1.12051	0.23361
0.736788	0.0381229
-0.458851	0.0474161
0.705596	-0.392031
0.408234	-0.406968
0.148593	-0.295662
-0.601821	-0.232993
1.67997	0.286438
0.178941	0.0702793
0.583589	-0.00544082
0.967806	-0.0862481
1.84062	-0.141332
1.0388	-0.183659
0.609787	-0.0853583
0.679817	-0.144148
0.37597	-0.2107
0.0496783	-0.205337
-0.343373	0.0374023
-0.64629	-0.204481
0.0955964	-0.185087
0.188127	-0.174861
-0.48443	-0.216439
-1.257	-0.140644
-0.703613	-0.169342
-0.170524	-0.290886
-0.880665	-0.432835
0.597357	0.350334
1.87452	-0.251492
-0.074861	-0.260725
1.38163	0.00149297
0.467259	-0.232432
-0.535269	-0.297875
0.337636	-0.0329379
-0.248862	-0.033087
-0.510422	0.0536474
-1.0141	0.127087
0.760326	-0.430818
2.03158	-0.141802
-0.413187	-0.124906
0.327314	-0.13876
0.805844	-0.0876767
1.43104	0.0038689
0.453558	0.0596968
-0.202897	0.0889824
0.71045	0.0299019
0.505123	0.0964219
-0.382661	0.155218
-0.298708	0.474128
-1.1795	-0.410552
-0.530017	-0.330921
-0.879677	-0.289305
-1.15787	-0.403117
-0.94814	-0.255768
-0.938971	-0.296656
-0.7658	0.510787
-0.689347	-0.558642
-0.741757	0.0384963
-0.54596	-0.408709
-1.22422	-0.432724
0.0407332	0.0232467
-0.923974	0.0820797
-0.82677	-0.690028
-0.318854	-0.544611
0.95844	-0.0545536
-0.146613	-0.158731
0.451277	-0.155195
1.12997	-0.0773348
1.52303	0.0394553
0.601079	0.13373
0.968415	0.0638668
0.465654	0.19002
0.206212	0.297532
0.0470173	0.634886
-0.211788	0.738526
-1.15935	-0.424494
-0.469604	-0.325248
-1.17194	-0.227255
-1.16929	-0.221432
-1.24287	-0.263271
-1.24133	-0.326989
-1.06566	-0.603
-0.521341	-0.587541
-0.40958	-0.552451
-0.663638	-0.593007
0.611184	-0.106804
0.756079	-0.0490948
0.438053	-0.0249644
-1.03116	0.052144
-0.723839	-0.639349
-0.630462	-0.46903
-0.93863	-0.0508841
1.46848	0.395447
-0.458183	-0.0539997
0.0608486	0.0245814
0.904611	0.0968437
0.145329	0.121602
0.0220703	0.0714539
-0.158508	0.139379
-0.116963	0.252153
-1.13482	-0.660041
-0.972736	-0.559321
-0.646319	0.0338331
-0.718021	-0.50576
-0.884658	-0.641317
0.412293	-0.197132
0.525781	-0.208116
0.137529	-0.0864937
-1.10488	-0.45488
-1.14981	-0.387817
-1.37083	-0.167933
-0.239661	0.00862719
1.4733	0.0437556
-0.27898	0.0858124
-0.112359	0.100671
0.503614	0.0981404
0.992923	0.0999818
0.257133	0.109906
0.646739	0.212928
0.25432	0.214436
0.149697	0.297702
0.0114934	0.488479
-0.122483	0.615132
-1.10673	-0.660073
-0.94869	-0.68708
-0.320894	0.350854
-0.561992	-0.368075
-0.761274	-0.438395
0.530536	-0.27529
0.780386	-0.335347
0.450366	-0.161665
-1.05996	-0.184886
-1.10488	-0.264679
-1.14981	-0.381082
-0.467737	-0.370368
1.77805	-0.387698
1.45073	0.275194

[truncated: 1 more sheets: Fig 3 f]
